# Supplementary material for: APP lysine 612 lactylation ameliorates amyloid pathology and memory decline in Alzheimer’s disease
Source: J Clin Invest. 2025 Jan 2;135(1):e184656. doi: 10.1172/JCI184656 (PMC11684803; doi:10.1172/JCI184656)
Supplement: Supporting data values [file jci-135-184656-s084.xlsx]

## Sheet: Figure1
figure1b			figure1d			figure1f			figure1h			figure1j			figure1n
Ctrl	AD		Ctrl	AD		WT	APP/PS		WT	APP/PS		Ctrl	APPKO		APPWT	APPswe
132.02	51.46		36.37	38.53		96.59	55.18		94.75	50.66		100	20.44		0.623062	0.622331
73.8	70.29		134.67	55.66		103.41	51.37		105.25	45.22		100	16.17		0.697446	0.473349
94.32	29.48		133.31	90.6		139.16	28.35		54.68	56.16		100	4.44		0.705756	0.650912
130.99	66.18		106.39	17.65		90.65	26.61		138.13	21.7					0.678902	0.495215
97.66	100.91		101.66	47.46		70.19	17.47		107.19	29.98					0.730463	0.393429
71.22	28.68		87.6	91.64											0.596975	0.60297
															0.485326	0.729254
															0.431312	0.526264
															0.45974	0.554571
															0.701509	0.605945
															0.662855	0.727625
															0.697246	0.646714
															0.514672	0.656188
															0.388332	0.578984
															0.524926	0.70382
															0.673171	0.618025
															0.601806	0.662839
															0.301603	0.698024
															0.620114	0.639205
															0.575569	0.518252
															0.456562	0.686864
															0.634435	0.70827
															0.677516	0.550705
															0.93887	0.682101
															0.517559	0.390588
															0.504904	0.392818
															0.492584	0.332507
															0.771418	0.375095
															0.752605	0.410274
															0.718814	0.671858
															0.716012	0.672722
															0.722918	0.640614
															0.75012	0.693469
															0.718602	0.335398
															0.770312	0.272184
															0.710166	0.56895
															0.824759	0.496449
															0.658508	0.637888
															0.724616	0.527678
															0.673825	0.59257
															0.706924	0.499804
															0.710822	0.504962
															0.618724	0.529411
															0.595548	0.356292
															0.744707	0.435626
															0.657115	0.440863
															0.477817	0.626745
															0.517968	0.721606
															0.676448	0.597482
															0.748149	0.410587
															0.716598	0.308857
															0.505063	0.402571
															0.378487	0.297095
															0.633048	0.4165
															0.254149	0.309318
															0.375385	0.461702
															0.738472	0.611782
															0.584376	0.595142
															0.740821	0.633704
															0.768259	0.415101
																0.313155
																0.560048
																0.435616
																0.411898
																0.367546
																0.434067
																0.347202
																0.448733
																0.48932
																0.54207
																0.611524
																0.659519
																0.535808
																0.57567
																0.691444
																0.652114
																0.573266
																0.452183
																0.493753
																0.563683
																0.480581
																0.437136
																0.348309
																0.321215
																0.205181

## Sheet: Figure2
figure2f					figure2g					figure2i					figure2j
APPKO	APPswe	APPK354Q	APPK354T		APPKO	APPswe	APPK354Q	APPK354T		APPKO	APPswe	APPK363Q	APPK363T		APPKO	APPswe	APPK363Q	APPK363T
100	505.71	435.74	479.09		100	343.08	391.64	313.7		100	705.78	528.15	518.62		100	435.54	454.48	357.37
100	444.25	529.09	576.29		100	323.84	402	351.35		100	509.34	704.66	632.5		100	335.52	439.41	443.23
100	548.08	943.15	851.36		100	591.13	832.43	745.89		100	407.7	447.76	544.11		100	303.9	307.9	397.78
100	543.39	538.09	531.73		100	531.28	546.64	608.3		100	548.39	620.26	508.56		100	555.04	654.85	594.41
figure2l					figure2m					figure2n					figure2o					figure2p					figure2r
APPKO	APPswe	APPK612Q	APPK612T		APPKO	APPswe	APPK612Q	APPK612T		APPKO	APPswe	APPK612Q	APPK612T		APPKO	APPswe	APPK612Q	APPK612T		APPKO	APPswe	APPK612Q	APPK612T		APPKO	APPswe	APPK612Q	APPK612T
100	671.32	778.07	896.42		100	1080.61	773.68	120.7		100	280.37	339.42	205.17		100	142.39	119.29	112.81		100	125.57	149.81	147.71		100	101.88	87.38	115.79
100	654.67	886.24	916.35		100	843.52	613.34	195.81		100	452.88	556.62	304.71		100	100.61	92.79	86.22		100	131.74	128.56	81.78		100	130.99	153.98	159.27
100	343.31	394.12	433.99		100	592.47	618.41	261.25		100	641.41	555.65	256.66		100	118.73	110.37	88.92		100	114.22	112.3	112.61		100	102.97	99.44	107.6
100	379.6	284.53	330.83		100	1265.08	881.95	314.93		100	593.3	474.98	305.92		100	149	122.69	127.02		100	137.11	148.15	165.48		100	145.06	176.14	165.63
100	390.75	391.71	383.27		100	558.49	429.58	217.4
100	333.1	526.03	544.25		100	615.37	802.75	345.88

## Sheet: Figure3
figure3c						figure3e						figure3f						figure3g						figure3H						figure3i
WTmNeonG	PSmNeonG	PS+APPswe	PS+APPK612Q	PS+APPK612T		WTmNeonG	PSmNeonG	PS+APPswe	PS+APPK612Q	PS+APPK612T		WTmNeonG	PSmNeonG	PS+APPswe	PS+APPK612Q	PS+APPK612T		WTmNeonG	PSmNeonG	PS+APPswe	PS+APPK612Q	PS+APPK612T		WTmNeonG	PSmNeonG	PS+APPswe	PS+APPK612Q	PS+APPK612T		WTmNeonG	PSmNeonG	PS+APPswe	PS+APPK612Q	PS+APPK612T
0	0	56	48	19		117.02	85.8	212.15	187.67	143.17		0	0	100.06	84.11	21.96		0	0	123.78	116.13	45.37		284.257	396.749	807.011	1362.85	727.606		153.279	159.761	422.907	391.796	210.316
0	0	47	62	27		120.06	83.05	310.15	201.91	104.69		0	0	99.94	71.11	31.57		0	0	76.22	124.77	37.24		383.514	615.114	1131.25	826.863	773.926		162.353	157.168	426.795	336.055	201.242
0	0	40	46	29		69.98	120.98	227.88	199.4	163.73		0	0	95.96	85.04	77.95		0	0	95.99	90.92	61.69		330.577	350.429	1012.14	945.971	873.183		194.76	170.131	345.129	389.203	259.575
0	0		39			92.94	116.88	242.36	177.01	133.57		0	0	104.04	93.58	73.66		0	0	104.01	99.01	51.38		376.897	370.28	1144.49	1210.66	859.949		184.39	158.464	382.722	361.981	307.537
																								489.389	443.069	1336.38	1018.76	575.411		167.538	162.353	399.573	347.722	262.167

## Sheet: Sheet4
figure4A	WTmNeonG											PSmNeonG											PS+APPswe											PS+APPK612Q											PS+APPK612T
1	103.119	97.1774	88.5704	95.1953	97.8554	82.3403	107.242	105.873	100.453			86.1618	95.6853	89.2267	98.8902	90.4656	90.4931	98.9048	94.3099	100.178			98.9737	100.749	95.4469	97.042	98.4385	98.3657	94.6462					97.1953	98.773	98.5736	98.1806	98.7472	95.7619	95.7564	101.456	94.9376	100.82		86.087	94.5241	97.8684	103.878	89.3031
2	102.431	100.523	88.9427	96.6825	99.4539	76.0489	98.4795	106.157	92.9441			77.7005	85.6196	90.4227	97.5342	93.2733	85.4137	101.3	97.3123	100.13			96.5049	98.9081	94.7921	95.5327	101.357	98.5151	93.6731					95.1634	96.3927	100.237	97.2643	100.133	105.539	91.55	111.801	96.7702	97.5779		91.4129	95.5241	94.2817	98.9151	88.2158
3	104.906	112.524	91.7871	94.5672	99.1793	78.1382	102.655	103.562	91.3208			82.8372	91.5904	89.2344	99.5628	93.9199	90.746	106.912	87.6142	100.554			95.8078	99.1518	90.0482	98.9887	96.3523	99.2593	95.8352					96.4761	98.9441	96.1501	97.1901	102.716	108.308	79.8719	106.63	90.4074	101.721		80.4256	108.378	106.723	100.776	99.068
4	99.1835	113.133	91.7245	99.4683	96.7651	82.0338	102.973	104.254	72.6037			94.2437	92.3907	95.5177	100.653	93.777	96.345	96.3278	94.8313	99.9608			97.6984	97.9466	93.3484	99.6377	97.0604	99.6524	96.8037					94.6708	98.854	98.1879	97.2376	106.326	100.43	94.5487	97.0536	102.602	111.356		98.0467	105.995	98.8238	104.512	97.4779
5	107.125	106.039	98.7371	97.1541	96.8714	99.8403	106.783	102.193	97.8564			96.7931	93.0787	95.7823	99.4555	97.7799	102.693	107.893	90.6392	99.3651			96.1296	101.471	94.2566	94.5938	98.8642	100.627	95.45					98.9252	96.5372	97.0817	97.5147	101.13	105.216	90.0502	92.9114	102.255	96.3276		101.21	111.561	98.1515	97.9005	96.1463
6	99.4813	107.873	94.1724	92.9136	97.35	94.7485	108.228	99.5355	94.6416			108.635	101.647	95.38	98.2441	93.254	97.8801	93.968	93.8305	100.013			102.066	101.076	92.0441	97.0606	96.0706	99.1267	96.5357					102.071	98.2461	100.939	100.419	104.206	112.027	92.9202	101.84	94.1357	103.429		104.619	108.655	104.057	99.6853	96.7592
7	103.662	99.9421	95.163	102.154	97.3629	77.2421	102.88	99.5293	105.469			112.361	91.4132	98.1341	99.3086	92.5645	94.2113	100.074	98.6312	99.7403			104.035	98.7261	97.1599	98.1936	95.4248	100.828	97.206					97.0309	96.7963	94.528	96.1184	107.179	104.874	91.1159	100.422	90.0971	104.308		103.605	96.9151	113.111	100.022	99.4676
8	100.812	92.4522	98.4888	95.2982	99.8411	93.6863	99.9773	100.507	90.7019			102.152	101.626	96.4507	99.8238	97.6638	97.076	102.503	98.7183	99.3487			97.2706	99.4321	98.5927	95.8554	97.4901	100.349	97.5793					96.7926	98.2442	98.978	98.0049	100.625	104.264	103.559	104.068	109.911	103.264		109.282	92.1994	97.2795	96.9231	97.1743
9	105.783	99.0077	96.6644	102.194	99.6383	83.2961	100.446	103.526	99.397			109.44	103.706	98.281	100.27	96.0707	99.1663	102.625	101.963	99.7026			98.6013	99.0111	94.7478	95.5782	95.8747	100.857	98.2612					96.6691	100.818	102.543	100.01	92.5869	102.042	95.8229	99.9086	101.624	93.6565		98.1973	95.8652	113.492	103.622	101.409
10	102.114	103.042	98.1708	96.9687	95.6018	100.477	98.5047	102.335	106.412			108.065	92.049	97.8819	100.312	97.6687	99.2572	116.053	98.5133	101.141			103.183	97.7836	101.216	98.7749	100.453	100.254	99.1934					99.0841	98.8477	98.5989	98.8436	110.906	105.166	87.8214	94.3451	100.995	94.8581		105.09	80.5266	102.399	99.1516	101.631
11	100.306	105.837	98.3297	103.734	100.477	80.2371	107.02	98.5852	94.4334			100.075	99.051	97.8169	99.9648	94.4666	107.413	108.511	101.721	98.0351			101.661	99.0334	100.478	94.8444	98.3681	100.376	99.7589					101.567	101.845	100.145	101.186	93.8501	100.888	95.2561	88.4776	97.4249	100.62		107.055	89.5188	105.454	95.3241	103.232
12	104.712	91.5093	99.4883	99.6758	101.38	91.2872	104.441	99.7835	80.3613			99.4981	98.0815	93.757	100.317	96.3208	94.8988	108.933	92.05	99.2519			102.394	102.94	100.727	98.9182	101.789	101.028	99.8053					97.4693	96.1547	101.446	98.3568	95.6148	97.1251	88.627	71.8986	102.607	110.024		84.9109	95.6222	94.9016	101.564	94.5605
13	92.8291	100.66	105.163	98.095	101.699	103.357	109.948	96.8579	101.735			105.919	100.115	104.956	100.629	98.914	93.9683	111.279	94.3648	99.5199			101.496	98.6845	102.762	100.6	101.47	101.481	100.05					102.5	98.5875	103.379	101.489	95.1496	92.3647	105.187	103.902	100.877	90.721		92.387	104.238	107.877	99.4448	103.47
14	114.39	85.6314	106.709	99.7479	96.9029	105.377	124.672	98.6218	106.19			91.8601	88.7418	94.0246	100.774	97.5496	105.405	110.897	101.149	100.265			103.628	101.06	103.639	104.028	102.642	100.929	100.453					102.272	99.0678	103.388	101.576	106.458	108.88	103.876	110.752	90.2654	99.7402		98.5791	105.794	98.9229	109.191	101.31
15	98.7267	100.842	104.04	101.117	98.1065	93.946	121.131	100.569	116.132			103.916	98.9023	110.287	98.7692	101.278	108.28	115.87	106.365	100.603			100.96	99.1984	102.257	102.153	102.474	100.066	100.018					99.8135	100.919	101.322	100.685	104.207	100.221	104.587	101.127	102.996	98.1029		104.653	100.183	110.657	105.513	101.916
16	93.2361	99.8855	100.177	98.9576	97.6147	100.33	118.784	100.899	106.505			101.696	105.033	102.477	102.147	101.353	104.206	102.498	97.7611	100.724			100.669	102.003	97.7422	102.957	102.305	101.427	101.749					98.7815	100.941	95.8245	98.5156	97.3953	88.5369	93.9404	114.023	91.0242	101.18		110.15	101.989	98.7643	114.051	100.052
17	98.1163	89.4632	107.625	102.916	95.5803	109.628	102.063	97.8944	89.3512			94.3895	109.96	104.834	102.38	101.093	114.904	110.146	105.154	102.125			101.11	97.9187	103.645	99.621	103.512	100.997	101.476					102.558	103.139	103.982	103.226	92.0405	90.8521	117.122	93.7729	102.633	96.2843		105.66	108.302	104.338	104.779	104.034
18	93.8195	78.9108	89.2296	98.3616	98.0486	114.882	87.7656	98.2013	95.143			104.724	109.031	109.546	101.268	102.455	116.307	103.343	102.397	99.4224			107.294	100.275	99.6737	101.621	100.81	102.308	101.031					105.515	100.918	98.8128	101.749	100.313	104.436	97.3572	92.0467	100.746	111.423		102.481	111.6	94.0042	101.14	105.259
19	93.1417	106.994	103.606	98.8741	95.7493	114.316	96.7799	97.0267	106.814			106.316	100.979	103.367	99.716	101.758	100.087	105.388	105.248	99.2634			98.4338	102.562	103.059	102.298	104.129	99.1525	99.9237					100.432	98.5832	100.423	99.8129	104.423	101.788	96.9206	100.855	97.9639	91.2452		111.075	107.902	108.879	102.201	100.096
20	86.204	98.0974	105.664	105.867	101.251	109.439	89.8051	98.6597	105.549			88.5223	97.1926	98.2021	100.814	103.862	99.3559	112.532	103.082	100.404			102.952	101.513	102.032	101.368	101.535	101.075	102.654					99.9791	104.257	99.3383	101.191	106.361	94.673	102.977	91.1503	102.26	102.687		116.116	108.743	103.07	105.208	102.851
21	96.4658	104.25	104.564	103.576	106.43	105.675	77.5195	100.966	98.7266			110.409	105.839	103.421	98.2863	103.334	97.8821	100.444	98.7474	101.055			97.816	101.931	100.376	104.51	99.7754	99.2661	102.331					102.509	105.516	99.4859	102.504	99.5334	102.342	108.463	85.7934	107.49	106.687		99.2313	115.63	106.328	100.657	101.349
22	105.673	103.434	104.327	102.018	102.524	102.895	87.032	99.6447	111.121			105.35	98.2222	114.1	101.12	105.547	104.74	104.102	100.528	101.512			93.8912	98.0263	99.9548	98.8811	101.666	101.479	102.319					103.951	103.434	99.5658	102.317	100.429	92.8298	107.296	101.573	108.891	100.758		93.611	85.3305	112.031	96.4325	101.316
23	115.713	105.976	99.6175	98.9648	106.954	106.435	88.5506	98.8257	97.4633			105.612	111.627	104.035	100.044	102.567	101.752	107.841	103.697	99.6913			102.607	98.7383	100.069	97.8549	98.6875	101.607	103.375					99.6373	103.114	103.548	102.1	98.6957	97.864	113.154	106.026	109.002	97.3397		106.053	99.2564	98.4289	99.222	100.949
24	92.177	97.9153	100.995	98.6885	101.464	103.904	90.4405	97.4571	108.244			103.015	106.064	103.409	100.225	107.005	91.9057	106.588	102.591	98.9537			103.686	98.9188	103.839	99.5072	101.344	101.02	103.446					104.8	101.509	98.0007	101.437	92.3769	99.8671	107.961	102.579	97.5038	91.1802		94.7991	100.528	84.511	98.0022	104.971
25	103.573	104.869	96.5209	104.621	99.0019	117.726	95.5872	97.108	100.85			91.8021	106.888	113.128	100.11	108.314	95.1142	108.85	103.659	102.252			96.9228	103.372	104.939	98.5836	103.084	98.8172	103.287					100.69	99.8274	102.132	100.883	104.262	98.0119	97.8574	101.453	103.675	101.513		108.508	102.276	96.3086	94.2314	102.046
26	112.026	106.165	101.519	98.1361	106.73	109.79	76.1636	96.9255	96.2737			102.432	99.2709	95.1247	98.4744	103.583	97.8347	99.9881	107.427	99.4014			98.4979	99.2978	107.571	101.406	100.962	98.854	101.748					106.416	99.286	103.335	103.012	92.1242	96.9646	114.9	105.058	102.605	100.314		112.424	99.2514	86.8606	93.4162	102.668
27	92.7604	100.856	103.405	97.1987	104.647	115.88	93.795	98.7392	101.442			111.035	101.414	94.9947	100.37	106.075	102.734	116.032	105.758	98.8741			93.2093	102.874	102.883	102.121	101.053	97.1081	102.004					104.584	100.777	100.515	101.958	98.8993	95.6877	103.279	93.9364	102.973	95.6131		99.6131	98.2197	92.7573	91.0274	98.3111
28	86.0261	101.406	104.327	94.4036	105.127	117.236	94.7908	100.292	109.307			91.6116	109.186	98.0134	99.5224	105.712	103.169	111.169	103.046	99.6616			100.374	99.4204	104	105.185	104.969	97.4375	103.691					102.982	96.6275	102.93	100.846	104.408	96.731	106.262	113.324	98.4924	105.678		121.892	90.8699	92.4628	87.3641	97.4313
29	103.079	96.6421	102.024	96.6737	102.975	118.59	113.632	99.6124	113.798			109.429	104.777	107.102	101.873	107.881	108.296	112.699	102.731	99.5965			96.7142	97.848	107.704	103.264	105.908	99.7376	103.315					106.23	100.866	98.3856	101.827	89.4749	96.9582	105.917	102.357	92.1138	102.723		121.684	102.383	86.8252	97.3649	103.883
30	88.3906	88.8997	99.7502	99.6419	101.472	111.244	91.9336	99.5654	108.77			94.0271	100.778	101.131	98.945	104.516	98.413	110.284	106.094	99.3242			105.443	100.24	100.918	101.476	100.762	97.7859	102.251					104.31	102.157	98.0597	101.509	99.4239	99.1525	106.024	109.462	104.601	88.9177		103.786	93.6188	90.4775	98.404	103.603
31	382.411	322.214	289.094	331.24	236.018	304.96	713.269	148.166	224.019			426.913	270.162	314.005	174.519	253.505	391.594	355.099	160.732	283.412			162.538	223.751	138.138	194.296	193.447	121.624	223.386					214.17	260.701	133.937	202.936	225.633	180.251	248.784	117.905	159.775	140.058		261.2	340.496	302.539	339.428	268.727
32	278.768	268.609	227.382	214.338	221.652	443.485	575.399	134.108	260.174			404.277	213.083	282.916	155.614	191.684	336.534	423.152	161.822	327.947			155.268	183.116	128.608	164.804	164.083	109.63	188.935					169.791	220.778	146.91	179.16	182.996	130.924	223.104	108.105	137.466	110.138		288.46	394.601	288.367	277.422	223.006
33	226.088	250.336	196.834	188.616	209.897	399.813	465.509	142.756	230.686			350.041	171.941	225.453	148.619	165.521	311.236	370.234	146.457	274.397			127.527	154.029	121.505	156.688	156.003	102.662	168.886					151.081	184.053	119.452	151.528	154.708	115.97	170.776	100.845	120.881	100.34		279.361	323.884	258.955	232.221	197.746
34	197.088	249.936	182.905	179.181	188	410.392	384.686	137.792	219.297			253.73	167.234	194.705	151.332	154.17	293.129	315.755	131.157	223.422			127.078	145.966	110.777	152.543	151.876	103.538	152.069					144.639	158.909	114.809	139.452	143.615	105.772	154.692	118.589	116.153	95.0123		245.103	292.504	220.774	180.036	167.713
35	184.912	246.372	169.45	178.603	189.362	420.808	370.565	137.706	228.012			220.022	149.794	172.244	146.242	149.394	263.822	265.781	126.108	211.782			117.133	137.515	119.807	144.584	143.952	100.936	142.158					132.164	149.531	107.713	129.803	145.602	111.983	131.548	115.602	98.6528	99.5562		232.604	268.986	203.468	159.438	171.776
36	187.516	231.751	170.414	179.356	189.635	370.713	355.561	137.567	224.072			209.793	144.049	162.076	145.71	145.083	258.489	246.59	125.768	209.315			108.972	132.5	115.533	148.19	147.542	100.106	141.673					135.9	150.004	104.118	130.007	141.489	105.578	121.497	111.042	113.532	102.668		210.061	257.479	192.559	150.207	161.824
37	178.913	238.512	177.963	180.585	188.059	399.242	306.609	138.338	209.185			186.248	143.03	169.597	143.459	143.35	248.621	229.766	123.366	200.486			106.156	128.927	104.691	142.801	142.176	100.882	137.185					134.492	144.416	111.344	130.084	131.214	105.879	120.819	132.592	115.735	91.0812		215.408	254.356	187.336	152.461	158.039
38	175.654	232.954	181.807	173.381	181.308	402.352	279.255	142.046	203.96			205.173	140.854	156.461	143.192	144.769	238.276	223.035	123.855	202.597			106.885	127.174	118.334	139.806	139.194	97.6183	134.192					125.845	142.163	107.552	125.187	140.64	101.515	109.7	123.544	129.323	89.2885		201.71	242.146	192.398	155.538	154.644
39	174.891	217.941	176.09	165.482	180.645	307.433	289.185	141.029	185.76			193.72	144.748	157.823	145.157	139.987	232.932	217.394	122.265	202.877			100.481	124.698	107.47	139.225	138.616	97.1244	134.377					122.676	143.14	104.741	123.519	128.04	100.175	123.125	114.14	126.273	98.2544		196.78	246.39	186.904	152.137	145.007
40	185.017	209.743	179.746	172.492	178.43	297.827	286.469	142.32	196.911			174.808	141.857	168.102	143.907	142.526	233.306	209.184	120.581	209.611			95.999	122.526	111.355	136.741	136.143	97.9385	130.968					127.351	137.097	102.887	122.445	124.78	104.63	127.718	105.175	108.676	94.6821		199.327	237.741	184.596	167.241	142.641
41	168.028	212.583	178.451	171.731	177.079	302.42	194.868	139.207	188.565			185.075	140.372	158.168	145.191	142.457	238.217	219.246	116.299	203.11			98.335	118.207	107.185	131.87	131.293	95.9714	130.641					127.518	138.276	103.221	123.005	135.08	102.533	122.968	108.319	113.734	88.5527		189.821	231.834	188.044	161.494	138.709
42	188.155	213.172	180.43	170.616	175.734	305.484	189.462	138.579	205.015			198.483	134.619	155.646	144.681	140.166	213.893	214.536	114.694	204.838			101.352	119.721	114.008	131.588	131.013	94.6199	131.309					127.17	135.611	100.911	121.231	131.716	99.7019	120.579	116.389	112.827	101.448		183.156	225.606	179.812	158.595	147.751
43	178.483	211.682	174.01	165.342	172.493	288.16	220.176	134.736	194.119			208.369	129.501	147.722	143.191	142.846	252.167	207.509	117.613	200.757			96.2823	115.521	107.506	131.396	130.822	94.5568	130.698					129.349	134.537	102.16	122.015	121.805	97.4741	111.72	116.709	112.609	92.2032		189.59	227.203	182.289	157.978	143.833
44	183.329	206.865	174.763	162.513	177.349	341.991	217.457	133.579	181.669			194.472	132.704	146.656	144.049	137.328	199.05	208.497	111.955	198.609			102.037	113.316	106.312	129.408	128.842	92.551	129.743					127.826	137.191	102.123	122.38	115.73	103.05	104.618	95.5579	134.471	93.0124		176.372	221.379	176.92	152.707	146.182
45	187.24	210.674	174.318	162.51	184.632	338.061	206.725	131.754	198.944			194.439	128.425	146.293	142.274	139.095	192.131	213.03	111.075	195.123			96.0449	114.102	107.372	130.842	130.27	91.9767	129.689					125.442	136.709	102.879	121.677	115.631	96.0454	111.741	104.468	113.879	91.7594		174.581	224.742	178.73	153.898	128.73
46	194.88	216.731	176.171	163.417	178.921	319.082	219.964	132.707	201.039			188.073	138.746	150.636	140.528	140.221	195.932	211.403	112.81	193.049			98.0128	110.582	110.414	123.734	123.193	92.3978	127.722					126.442	135.663	100.389	120.831	120.313	101.53	118.652	122.299	111.357	83.5133		170.904	221.331	180.695	141.89	130.636
47	191.08	214.558	175.943	162.177	177.286	307.942	189.165	128.742	190.7			200.969	124.191	151.499	138.401	136.395	189.357	213.932	106.904	192.385			98.0283	111.865	111.721	128.424	127.863	92.2911	125.545					127.911	129.669	101.931	119.837	106.748	97.2765	121.367	117.71	116.661	94.0651		168.863	208.42	174.357	140.885	130.695
48	193.082	216.561	164.228	153.337	173.963	315.437	207.106	127.962	184.719			195.685	113.621	152.584	137.791	135.024	189.612	199.098	111.869	189.482			97.5253	110.512	105.728	128.727	128.164	90.8598	126.256					125.862	131.841	98.5976	118.767	117.3	103.847	123.279	112.582	113.098	86.7081		163.626	202.956	181.799	140.029	135.378
49	209.751	210.152	169.736	158.516	177.262	326.349	235.588	129.045	189.656			187.123	131.703	150.458	138.797	138.245	184.503	203.997	108.965	189.723			91.5189	111.773	108.214	127.292	126.735	91.8991	125.809					120.78	131.656	100.238	117.558	112.035	101.719	121.072	114.946	116.813	97.1313		167.79	224.938	177.315	136.187	135.563
50	220.561	211.96	163.352	164.308	178.345	308.215	212.618	131.433	169.954			200.553	135.638	150.582	137.573	138.23	180.961	198.127	109.103	185.814			97.8242	107.937	111.458	126.544	125.991	91.7554	124.322					120.689	131.802	102.571	118.354	112.916	104.834	122.633	107.213	105.655	97.7998		156.19	210.399	175.557	137.565	131.882
51	206.718	219.031	165.267	159.328	178.801	324.755	225.824	129.876	206.713			193.015	133.044	153.13	141.191	137.111	187.603	207.979	111.966	186.054			96.5185	109.104	112.488	129.465	128.899	90.3396	125.442					123.17	130.03	100.026	117.742	117.31	107.966	120.576	139.056	106.622	88.4845		169.087	203.706	177.734	133.726	133.744
52	185.119	207.852	167.765	159.645	174.725	321.464	214.01	128.824	200.023			187.114	131.986	145.165	144.615	136.649	176.023	205.175	105.174	185.42			99.1352	107.704	115.897	130.949	130.376	90.424	122.07					116.468	128.272	100.445	115.062	109.696	94.3392	114.022	118.036	119.354	82.6007		169.265	203.641	172.362	132.176	135.33
53	212.197	218.603	171.178	152.878	178.819	325.791	216.585	128.672	183.897			197.048	146.611	146.107	144.192	135.789	183.442	203.183	111.816	186.751			96.1224	105.028	120.837	124.429	123.885	89.3468	122.64					121.656	128.859	98.4995	116.338	114.414	106.672	111.563	116.972	103.175	101.645		166.251	201.323	176.443	136.346	126.195
54	202.901	215.137	171.638	155.08	174.41	312.798	212.074	135.891	181.269			210.143	141.749	148.049	143.204	137.003	179.226	209.072	112.321	184.077			96.3114	108.588	112.959	127.278	126.722	88.6645	124.414					120.892	129.253	105.429	118.525	114.789	103.091	112.388	139.159	107.5	105.472		165.41	205.5	178.224	138.361	131.818
55	205.008	215.117	176.656	155.612	171.153	281.625	219.833	136.405	186.056			176.311	134.844	149.155	142.312	134.206	175.954	198.945	112.463	182.434			97.3051	105.496	109.619	124.76	124.215	87.7114	123.566					119.404	125.153	102.446	115.668	114.709	104.621	116.226	127.411	120.402	86.0648		168.011	214.068	173.479	137.059	126.732
56	192.29	212.994	177.753	156.445	179.811	272.41	219.255	130.965	173.864			184.403	127.45	149.178	142.436	135.348	174.172	204.347	108.202	178.135			92.9651	105.727	114.069	125.332	124.784	86.5071	121.981					121.512	129.563	105.212	118.762	110.91	99.5727	108.533	134.142	121.32	93.0319		176.841	207.007	170.648	142.404	120.582
57	183.269	213.79	184.909	155.161	177.094	266.043	189.704	137.853	184.617			187.775	127.853	140.152	143.569	135.531	170.642	204.596	106.797	175.443			97.4132	109.753	111.685	124.058	123.516	85.6237	120.298					122.594	126.136	101.94	116.89	105.779	102.057	110.713	125.767	113.201	89.8893		175.208	195.043	174.801	148.106	122.442
58	203.585	223.167	178.874	157.469	175.439	287.177	189.977	129.906	177.617			181.961	135.532	155.64	142.516	138.544	181.152	195.989	112.439	173.678			94.8532	108.673	114.75	119.211	118.69	86.2301	121.422					122.249	122.628	106.638	117.172	114.805	100.572	115.346	127.368	108.72	83.1867		178.096	212.287	172.689	149.204	121.214
59	209.998	208.623	186.429	159.147	177.031	283.722	176.761	141.649	161.335			207.027	122.709	150.425	142.131	132.224	172.584	206.726	111.901	177.083			99.8717	104.822	111.678	121.172	120.643	86.4494	121.801					119.488	124.774	104.855	116.372	108.192	105.71	112.338	113.421	110.435	91.4102		176.377	218.089	171.113	160.587	126.592
60	204.488	204.265	179.597	159.274	174.789	292.328	194.863	133.256	169.5			194.045	125.395	160.956	142.513	137.378	176.164	208.964	112.567	173.595			94.0415	106.969	112.995	120.097	119.572	85.407	124.195					122.702	124.585	98.0192	115.102	109.203	99.8089	113.878	124.765	105.607	75.779		157.872	206.904	168.293	154.582	123.289
61	190.241	210.9	183.494	158.149	177	298.665	194.009	133.041	178.083			197.535	129.499	146.24	139.433	133.679	172.997	201.167	106.224	170.405			94.3318	103.395	111.163	122.591	122.055	85.1158	120.887					125.741	126.254	100.603	117.533	105.755	102.515	116.58	110.271	127.464	96.7979		176.483	210.711	174.122	153.792	128.429
62	217.239	218.716	184.097	156.017	176.032	274.37	184.578	134.775	187.678			184.194	128.106	148.445	140.002	135.3	181.547	201.074	111.864	171.38			93.7954	106.202	113.595	118.531	118.012	84.0121	120.245					119.253	124.912	101.799	115.322	113.96	106.194	124.714	128.863	112.13	94.3709		164.643	218.677	175.13	158.595	123.917
63	225.919	210.168	187.769	154.259	173.763	281.319	171.369	131.282	187.404			205.107	130.108	159.039	140.442	135.613	173.902	210.074	107.592	172.197			96.7661	106.115	117.51	120.128	119.603	83.1074	121.714					123.875	122.529	99.3933	115.266	116.241	98.4559	118.726	131.511	102.718	78.5248		165.497	225.649	171.353	159.418	127.511
64	208.436	210.102	182.826	153.747	175.982	262.663	167.544	135.107	176.072			183.793	120.909	144.258	140.457	131.015	175.101	210.25	108.226	169.892			94.0118	102.722	119.624	117.027	116.515	85.3495	125.219					121.858	124.546	103.546	116.65	109.833	102.892	130.763	129.313	112.406	81.5732		149.427	209.142	168.317	162.004	129.077
65	218.132	205.057	188.284	151.172	174.035	253.569	165.809	131.294	205.056			179.473	130.896	145.194	141.13	134.229	173.534	203.331	106.492	170.591			94.8318	104.671	118.675	119.341	118.82	85.697	127.729					119.532	126.371	103.805	116.569	100.053	96.4237	113.819	120.95	114.123	103.483		162.604	217.931	172.279	171.735	131.3
66	204.678	218.082	185.26	154.305	176.397	286.221	173.17	130.663	186.807			179.375	133.672	152.819	142.186	135.644	165.932	210.186	109.185	172.073			95.8253	100.303	120.218	118.358	117.841	85.0402	128.048					118.42	122.229	107.244	115.964	104.223	104.156	115.691	112.724	99.9621	90.8582		163.421	223.436	173.665	168.361	127.4
67	216.957	219.762	191.922	149.289	173.985	270.828	170.87	134.796	178.683			181.025	134.501	144.667	140.799	131.506	174.261	206.748	114.426	171.784			98.5163	99.8975	111.237	117.489	116.975	85.919	127.272					120.173	125.727	104.929	116.943	114.945	99.3533	115.044	143.381	104.569	88.439		158.99	229.664	179.513	167.077	128.929
68	217.772	194.633	185.115	149.121	178.121	251.921	156.346	128.758	187.848			200.75	130.314	143.941	141.475	136.027	179.358	203.51	107.207	164.805			91.0381	104.047	119.459	113.767	113.269	86.6452	125.762					119.221	128.463	106.581	118.089	106.666	103.822	126.681	143.028	99.1918	90.2005		168.31	217.02	173.823	174.412	124.845
69	219.861	192.219	181.279	153.392	173.662	241.963	189.283	130.906	180.026			168.936	142.682	143.53	139.974	131.336	165.165	206.399	102.426	166.114			102.671	100.239	115.648	110.561	110.078	86.2402	125.097					114.497	126.107	106.058	115.554	110.252	102.247	103.263	144.858	118.012	95.8215		161.262	213.986	174.105	168.217	124.971
70	193.71	201.42	180.158	150.72	179.473	266.266	172.565	127.284	181.217			189.564	129.651	146.229	139.465	136.227	159.337	210.25	109.004	163.25			91.6954	101.415	118.98	115.922	115.415	87.1439	126.164					120.752	122.409	104.088	115.75	113.269	104.715	111.073	148.067	98.7001	85.6288		165.289	212.773	183.087	169.835	124.334
71	204.666	195.896	178.005	147.487	179.305	271.267	160.471	133.167	186.727			187.166	132.356	152.643	138.465	131.799	168.956	217.28	113.584	162.312			97.9656	99.5196	121.828	116.288	115.78	90.0312	126.542					120.915	124.124	103.242	116.094	108.089	101.492	127.804	140.177	104.332	86.7833		159.817	205.849	180.248	172.51	126.044
72	214.85	205.538	177.634	151.19	173.939	259.406	137.433	125.796	174.656			196.132	128.153	148.461	138.923	129.858	163.438	221.964	109.304	160.057			92.8154	101.13	122.992	116.478	115.969	89.2572	125.666					121.011	125.759	103.714	116.828	107.33	98.0583	112.985	120.894	101.503	103.432		163.748	202.328	167.875	174.023	135.81
73	226.348	195.662	181.935	150.576	180.513	281.851	135.136	138.691	176.746			193.657	125.343	157.957	139.332	132.312	166.317	217.619	108.962	161.205			95.2756	97.2417	118.281	117.321	116.808	89.6674	125.197					114.092	125.8	104.171	114.688	114.11	99.748	116.707	138.89	107.816	90.5199		159.18	215.306	169.069	171.671	121.716
74	206.994	185.466	185.727	151.699	172.88	268.787	158.371	126.763	183.379			189.076	121.417	142.965	139.413	134.015	169.832	211.549	109.371	160.981			88.7296	97.3229	122.311	115.462	114.957	91.0609	125.688					114.568	125.757	105.602	115.309	116.703	102.74	109.925	140.895	94.4664	96.2832		158.518	198.524	167.817	168.201	121.284
75	166.815	186.154	186.967	153.369	176.408	264.77	143.722	128.439	177.585			181.59	123.508	149.821	139.225	134.521	166.536	219.561	107.445	158.758			91.7587	97.3097	120.973	118.989	118.469	91.7805	125.573					116.563	123.959	104.939	115.154	113.704	98.7786	114.86	133.261	102.244	86.6472		158.162	205.167	166.35	161.14	124.339
76	180.34	183.236	185.402	154.26	174.447	270.552	154.472	128.559	176.645			184.369	122.327	152.061	140.888	134.93	184.75	232.484	108.676	157.28			92.557	96.1215	118.67	121.301	120.771	92.7393	126.703					116.508	126.354	104.628	115.83	111.815	101.085	125.4	131.458	113.96	88.8025		147.97	201.285	162.153	164.002	119.729
77	168.882	184.633	190.357	149.889	178.563	260.306	178.604	127.347	183.834			177.46	121.797	152.259	138.52	131.592	175.626	221.396	113.177	158.749			92.1562	97.7549	118.349	114.05	113.551	95.1733	124.957					117.703	124.65	103.692	115.348	107.851	101.541	118.695	137.638	95.4898	91.5158		143.477	207.823	165.356	161.138	122.497
78	189.438	174.312	192.275	154.592	180.108	249.492	155.007	129.111	182.149			178.158	118.265	149.52	139.146	135.223	169.494	219.831	107.877	154.755			96.2083	95.8178	118.02	118.58	118.062	93.1217	125.211					118.129	120.99	101.815	113.645	111.192	105.484	117.242	118.617	119.009	82.3247		154.712	185.765	166.769	164.288	123.022
79	192.263	189.733	189.173	153.147	173.203	237.205	148.082	127.532	162.004			186.39	124.993	151.228	140.541	131.143	173.327	231.343	112.383	156.215			86.3	95.3306	121.558	116.75	116.239	92.048	122.084					116.961	120.829	100.06	112.617	104.636	104.369	112.622	147.685	115.178	85.0345		156.736	207.685	164.122	161.295	130.991
80	208.099	186.602	195.319	146.158	174.68	244.268	145.162	135.87	178.963			182.13	119.763	148.165	140.23	132.472	172.651	204.553	110.881	153.327			87.725	97.9099	116.027	115.315	114.811	94.3644	126.453					114.337	121.795	100.08	112.071	111.849	101.764	115.466	147.308	101.19	88.8482		164.056	197.771	161.598	166.514	127.045
81	208.078	185.262	192.658	155.047	177.095	240.416	179.149	124.918	184.464			175.058	122.869	152.059	139.716	135.135	164.825	214.04	112.407	153.991			94.9683	97.7125	113.862	115.699	115.194	96.0443	124.098					122.915	122.317	97.6164	114.283	99.7865	103.806	117.624	132.39	113.214	93.1639		168.875	183.415	160.577	159.809	129.427
82	186.114	182.516	202.848	151.091	173.943	239.136	154.114	126.046	167.108			183.99	124.122	148.388	141.554	135.216	177.268	210.043	111.537	155.998			91.6494	93.631	118.844	114.812	114.31	94.8888	123.615					117.686	122.178	97.092	112.319	108.325	106.73	120.983	151.434	106.785	95.0854		161.572	188.679	166.647	165.84	124.606
83	203.513	170.379	198.92	145.466	172.746	253.005	149	130.231	161.606			188.736	127.927	146.219	137.997	132.782	179.022	218.239	105.861	154.998			90.14	95.5951	118.442	115.872	115.365	97.4281	123.66					119.228	124.394	98.3079	113.977	107.663	110.478	113.607	143.661	112.414	90.3034		160.332	196.88	163.955	162.307	122.865
84	176.185	166.832	193.956	145.173	173.125	219.969	144.522	125.331	158.357			170.848	127.543	140.002	138.402	133.686	180.844	214.429	106.604	151.826			85.787	93.5634	116.999	113.057	112.563	96.1759	122.199					114.937	124.794	103.957	114.563	112.052	101.787	117.409	132.637	108.176	95.5617		157.797	193.429	173.813	170.742	127.748
85	183.182	165.266	197.295	149.203	174.329	221.806	163.623	128.082	170.886			176.155	134.327	147.031	137.826	135.468	184.847	226.092	103.743	152.275			90.5402	94.9749	114.811	114.131	113.632	98.7187	123.818					118.246	124.602	101.617	114.822	105.134	101.995	122.506	148.826	115.196	92.9618		151.598	186.833	164.249	175.459	118.361
86	182.734	157.362	189.912	144.683	173.251	213.534	156.903	136.496	156.705			166.87	126.032	151.471	137.027	135.269	164.914	216.724	111.922	148.94			91.6383	91.956	110.375	110.529	110.046	99.5392	123.698					114.693	119.019	103.61	112.44	112.761	100.863	114.82	141.77	118.948	96.6253		159.571	194.025	167.192	168.868	124.966
87	185.654	155.971	194.095	144.574	172.05	204.174	140.941	128.148	174.732			186.412	124.851	143.619	137.963	134.917	177.252	225.419	112.604	147.921			94.856	93.6384	115.968	113.414	112.918	99.6032	123.691					115.39	121.184	91.6876	109.421	101.378	99.3713	114.487	135.83	101.321	93.2992		140.369	194.982	177.54	181.758	125.135
88	199.683	163.676	189.32	146.456	172.973	219.759	161.989	127.056	174.341			171.979	124.862	152.951	138.685	135.315	163.762	229.322	110.5	149.163			86.6608	92.4646	111.793	114.809	114.307	99.4854	122.401					116.912	118.106	96.9044	110.641	103.711	103.185	116.802	139.069	90.8699	93.2397		153.67	203.598	169.393	183.12	136.127
89	193.081	152.707	183.493	148.356	171.911	223.524	154.707	125.15	162.086			176.355	130.423	152.609	136.746	136.654	180.694	221.866	108.287	143.551			86.9938	94.0555	114.763	109.603	109.123	99.3755	122.609					116.381	118.636	92.9487	109.322	107.182	102.902	117.07	136.69	101.729	95.3804		162.594	195.566	168.487	175.168	128.473
90	192.709	155.087	183.642	149.551	167.873	205.26	161.84	125.541	164.941			193.011	125.12	158.862	139.392	135.557	163.492	222.808	117.472	147.29			88.0866	94.3963	121.086	107.474	107.004	100.15	123.423					118.124	120.448	94.1127	110.895	108.315	103.744	114.056	138.847	105.139	84.0462		149.359	201.43	173.012	166.821	127.897
figure4B
WTmNeonG	PSmNeonG	PS+APPswe	PS+APPK612Q	PS+APPK612T		figure4E	WTmNeonG														PSmNeonG														PS+APPswe695														PS+APP612K To Q
189.507	178.464	89.796	116.625	152.86		1	140.65	112.35	158.35	148.3	55.75	180	180	180	180	180					122.45	107.75	149.35	180	180	180	180	180	180						132.15	129.85	109.6	180	180	180	180	180	180	180					70.25
158.345	127.602	93.5809	120.332	196.072		2	148.8	100.45	32.75	20	137.4	84.35	107.15	139.65	96.55	126.9					112.95	146.35	166.8	18.5	98.05	140.7	132.15	95.25	180						125.95	144.35	127.4	172.4	112.95	119	180	180	180	180					30.35
189.626	151.091	114.8	96.8134	169.979		3	116.6	43.6	25.4	25.45	17.85	176.3	38.1	93.8	110.35	36.4					27.5	140.55	68.15	23.95	164.15	137.1	121.35	93.75	37.6						79.9	97.55	113.85	175.05	129.05	133.7	113.55	132.7	180	180					140.35
147.137	137.94	111.66	111.257	175.199		4	14.9	142.15	48.85	11.75	30.25	133.2	13.25	59.8	118.7	20.6					55.75	58.05	15.65	43.4	21	30.1	80.45	37.75	180						65.9	164	40.2	146.45	87.55	108.5	115	55.7	180	180					137.6
172.065	135.53	111.172	106.414	126.826		5	126.45	47.5	29.1	12.45	32.65	160.7	48.5	65.15	56.1	15.2					19.3	76.05	8	26.15	73.35	85.8	59.3	114.2	9						63.1	77.85	136.45	94.95	120.05	87.65	115.45	40.05	118.25	180					150.35
214.676	172.494	99.4787	102.01	147.92
156.667	223.705	123.273	116.624	171.131
128.412	110.755		140.172	129.08
167.282	148.19		105.534	101.059
			92.5921	103.09
				138.904
figure4F						figure 4G
	PSmNeonG	PS+APPswe	PS+APPK612Q	PS+APPK612T		WTmNeonG	PSmNeonG	PS+APPswe	PS+APPK612Q	PS+APPK612T		figure4H	WTmNeonG																						PSmNeonG
	5	5	4	18		21.9	69.8	45.5	164.5	58.7		1	60.25	84.65	120	93.92	62.85	120	115.38	102.47	69.8	73.38	120	102.55	80.7	72.83	93.6	46.83	94.95	87.55	91.17	83.9	81.4	75.1	92.33	97.33	93.63	85.67	77.55	91.35	105.2	61.27	46.27	72.75	95.85	92.72	96.35	93.05	91.38
	11	7	0	10		10.1	5.3	115.1	11.3	17.5		2	53.8	34.77	120	49.2	18.68	80.55	53.15	85.63	73.88	58.2	84.78	33.05	57.25	74.2	76.13	71.3	71.65	22.47	74.42	85.83	105.7	56.1	26.7	94.72	55.75	41.45	72.15	33.83	46.02	82.15	94	54.77	94.67	98.15	41.98	39.63	69.63
	16	3	7	11		38.2	22	18.4	2.1	16.2		3	23.92	15.88	52.55	90.88	29.5	70.98	84.8	28.8	21.95	37.08	16.75	29.25	85.58	42.95	53.77	62.17	61.55	58.23	37.77	39.38	22.07	51.38	47.57	49.5	60.3	31.38	33.83	71.28	26.2	41.92	58.95	39.95	79.55	90.88	35.63	55.65	12.95
	14	3	5	8		6.1	24.5	163.1	65.3	6		4	22.95	35.5	25.4	36.13	20.18	29.93	35.85	40.6	40.25	15.68	14.2	43.63	37.5	33.65	19.73	58.75	15.18	28.63	49.8	45.33	21.15	20.65	18.45	90.92	19.12	23.5	31.1	21.9	41.15	43.72	21.68	25.13	31.38	25.28	32	44.23	76.78
	7	12	2	14		16.8	36	31.8	134	17.5		5	24.77	27.75	10.65	68.13	24.95	34.27	14.75	20.27	13.33	14.77	23.23	32	18.58	33.1	13.48	29.73	16.1	31.35	17.98	20.55	20.3	14.5	13.17	90.78	49.03	22.85	14.95	24.3	30.27	24.07	27.18	14.7	32.9	29.68	24.45	32.98	23.95
	10	2	4	23		5.4	50.9	50.1	54.3	19.3
	18	5	5	5		7.4	8.4	26.8	115.7	35.1
	7	6	3	7		3.6	45.7	24.2	45.5	20.9
	12	5	8	7		8.8	14	73.7	45.7	41
		12	4	12		16.3		17.5		21.3
				11						4.4
figure4I						figure4J
WTmNeonG	PSmNeonG	PS+APPswe	PS+APPK612Q	PS+APPK612T		WTmNeonG	PSmNeonG	PS+APPswe	PS+APPK612Q	PS+APPK612T
3	2	0	1	0		28.7	29.1	7.8	21.2	34.2
3	0	2	0	1		42.7	0	33.7	28.9	12.7
4	3	0	0	2		27.1	29.1	1.5	0	14.2
1	1	0	0	2		26.2	40.8	17.3	21.1	19.8
3	2	3	2	1		32.3	36.9	26	13.9	26.5
4	2	2	1	2		25.9	25.9	25.6	31.2	49.8
1	2	4	2	2		30	54.8	21.8	26.7	24.5
2	2	0	2	1		20.5	29.3	6	35.7	34
3	3	1	1	2		33.1	33.4	3.3	5	27.4
3	4	0	0	2		21.7	43	23	12	39.7
4	3	1	1	8		43.1	22.4	25.7	14.2	78.3
2	2	2	0	4		36.9	20.8	32.4	41	50.2
6	4	1	3	4		43.6	43.7	24.7	39.1	44.8
3	4	4	2	6		31	28.2	25.3	34.1	46.5
2	4	1	1	5		55.7	70.4	34.3	34	45
4	3	1	3	4		44.8	25.6	19.7	34.5	41.6
2	5	1	2	6		76.8	27.7	37.2	21.3	61.6
3		0	3	2		38.2		36.7	36.8	28.1
[truncated: 56 more columns]

## Sheet: Figure5
figure5g
APPswe	APPK612Q	APPK612T		APPswe	APPK612Q	APPK612T		APPswe	APPK612Q	APPK612T		APPswe	APPK612Q	APPK612T
0.1439	0.014192	0.053546		0.103395	0.037396	0.218863		-0.23649	-0.46291	-0.00649		-0.0729	0.05109	0.045344
-0.39588	0.20955	0.1099		-0.28076	-0.08031	0.258559		0.089364	-0.54887	-0.02117		-0.31931	0.008674	0.073985
-0.16042	0.219057	0.364046		-0.10811	0.138114	0.667134		0.216829	0.570765	0.103597		-0.10938	0.299657	0.363698
-0.26462	-0.10586	0.401702		-0.25837	0.305747	0.486358		0.144203	0.168281	0.486485		-0.31169	0.071875	0.25183
-0.34364	-0.04128	-0.13305		-0.51068	0.554099	0.289561		-0.03201	-0.46447	-0.11506		-0.27537	0.227168	-0.07051
-0.43403	0.048743	0.117472		-0.68075	-0.39927	-0.17297		-0.28218	0.134416	0.157736		-0.40856	0.133634	0.056294
figure5h
APPswe	APPK612Q	APPK612T		APPswe	APPK612Q	APPK612T		APPswe	APPK612Q	APPK612T		APPswe	APPK612Q	APPK612T
-0.06264	0.116202	0.064979		-0.05925	0.028829	-0.01722		-0.05904	0.029239	0.178862		0.21686	0.22373	-0.0223
-0.11662	0.01103	-0.40121		-0.30124	0.157172	0.363268		-0.32792	0.192431	0.063365		-0.49575	0.1774	0.010073
-0.01108	0.435018	0.442496		0.000673	0.302648	0.178988		-0.05196	0.325654	0.35821		-0.05349	0.50388	0.603224
0.299888	-0.23614	-0.11555		0.028753	-0.06076	-0.03491		-0.12641	-0.00499	0.227241		-0.38593	-0.14192	0.566102
0.098904	-0.52044	0.187783		-0.17302	-0.15805	-0.01207		-0.16816	-0.02579	-0.08368		-0.04024	-0.33879	-0.36812
-0.47183	-0.11216	-0.0162		-0.35071	-0.12837	0.171988		-0.36002	-0.1035	-0.01603		-0.53403	-0.44911	0.212626

## Sheet: Figure6
figure5b					figure6e													figure6g					figure6h
APPKO	APPswe	APPK612Q	APPK612T		APPswe				APPK612Q				APPK612T					APPKO	APPswe	APPK612Q	APPK612T		APPKO	APPswe	APPK612Q	APPK612T
100	418.32	393.84	301.81		100	100	100	100	105.22	114.11	100.37	99.33	96.12	115.02	111.5	125.58		100	369.51	486.99	728.02		100	1000.66	850.02	1353.01
100	494.7	451.78	302.07		100	100	100	100	123.42	113.43	80.32	92.43	134.17	223.75	126.89	243.41		100	667.29	783.32	1081.6		100	1007.12	986.13	1968.79
100	663.73	595.42	429.7		100	100	100	100	109.72	125.3	109.36	123.79	161.36	205.54	192.71	235.62		100	401.65	407.83	768.45		100	829.32	1105.87	1861.66
100	623.13	585.64	419.84															100	436.14	649.21	1164.86		100	404.74	479.89	1046.17
100	550.75	607.91	468.85															100	262.86	258.81	459.74
100	771.48	793.86	502.33		figure6f													100	358.65	426.9	597.96
					APPswe				APPK612Q				APPK612T
					100	100	100	100	82.06	135.46	122.57	104.17	70.69	112.95	99.78	94.27
					100	100	100	100	125.24	110.25	154.3	101.8	130.84	107.54	130.13	110.02
					100	100	100	100	97.85	122.11	128.01	113.45	108.71	119.17	149.51	142.85
figure6J
APPswe	APPK612Q	APPK612T		APPswe	APPK612Q	APPK612T		APPswe	APPK612Q	APPK612T
0.776399	0.742954	0.513925		0.665789	0.861003	0.600188		0.543563	0.450802	0.584311
0.820264	0.669919	0.6909		0.709632	0.872108	0.686502		0.518188	0.555436	0.670339
0.604602	0.607436	0.755936		0.593684	0.876468	0.730957		0.342844	0.40846	0.693659
0.729847	0.698974	0.718705		0.697034	0.711196	0.756463		0.648426	0.442567	0.72497
0.67585	0.718726	0.763191		0.739706	0.862554	0.875138		0.349041	0.395154	0.560722
0.755159	0.665252	0.650765		0.615945	0.795939	0.726505		0.316701	0.431381	0.591208
0.658945	0.633363	0.71695		0.535506	0.696664	0.536072		0.397165	0.526238	0.635213
0.427307	0.611469	0.659293		0.614728	0.69701	0.733556		0.466185	0.389333	0.830836
0.404541	0.591755	0.638637		0.632068	0.842099	0.720712		0.475081	0.368245	0.590271
0.37315	0.421083	0.694454		0.44536	0.754868	0.78286		0.418948	0.322799	0.650157
0.526086	0.674211	0.64087		0.664941	0.788158	0.657189		0.457802	0.437571	0.703672
0.277542	0.585836	0.570491		0.476531	0.835696	0.730762		0.311007	0.488149	0.601943
0.715505	0.729456	0.680572		0.473262	0.866578	0.746427		0.432607	0.182625	0.337004
0.611618	0.725202	0.822501		0.780371	0.874809	0.635563		0.444557	0.28978	0.600884
0.654922	0.634703	0.708164		0.707422	0.863766	0.706745		0.444646	0.284984	0.657949
0.588894	0.55848	0.694167		0.580092	0.704264	0.73326		0.334452	0.443006	0.656612
0.584688	0.546936	0.774219		0.654145	0.771366	0.585031		0.371605	0.333532	0.704735
0.759325	0.691982	0.727303		0.522326	0.608647	0.755999		0.338714	0.095766	0.704264
0.655326	0.73962	0.536482		0.689456	0.684776	0.762014		0.472036	0.145861	0.658772
0.660157	0.545059	0.557806		0.669609	0.848231	0.751019		0.234614	0.481528	0.767189
0.607314	0.638619	0.621787		0.686311	0.793899	0.716378		0.46254	0.387407	0.623967
0.627943	0.547238	0.754149		0.65761	0.72754	0.611277		0.282969	0.344073	0.683752
0.62842	0.562904	0.612343		0.660845	0.610207	0.798202		0.410289	0.322592	0.606037
0.638247	0.68323	0.551198		0.538335	0.7574	0.590331		0.197325	0.518118	0.650497
0.403922	0.336392	0.673934		0.474579	0.875532	0.580908		0.35052	0.532862	0.667951
0.6813	0.585798	0.506192		0.68049	0.623724	0.783453		0.229023	0.437599	0.71653
0.66873	0.614008	0.574443		0.529615	0.792643	0.677745		0.22792	0.408684	0.795766
0.608465	0.670077	0.714763		0.446097	0.562666	0.714119		0.19174	0.604411	0.703333
0.509692	0.694876	0.808474		0.31151	0.877912	0.744085		0.466743	0.323443	0.615471
0.617611	0.354428	0.776476		0.675309	0.744762	0.860787		0.420455	0.416451	0.483362
0.519871	0.599708	0.693943		0.528592	0.741401	0.914977		0.336709	0.351362	0.574795
0.45863	0.669872	0.789879			0.800949	0.869117		0.50588	0.288664	0.73342
0.586424	0.653311	0.821603			0.699671	0.823585		0.466807	0.357516	0.617226
0.568173	0.486087	0.809511				0.722815		0.467979	0.501338	0.500459
0.465965	0.459817	0.761199						0.55475	0.267824	0.613422
0.485497	0.466064	0.716848						0.50165	0.260709	0.592907
	0.599081	0.727563						0.613236	0.334181	0.684529
		0.790752						0.438574	0.331091	0.488968
								0.269678	0.265581	0.564476
								0.52473	0.477148	0.523111
									0.645573
									0.44316
									0.189067
									0.304772

## Sheet: Figure7
figure7b							figure7d
APPswe	APPK612Q	APPK612T	APPswe	APPK612Q	APPK612T		APPswe					APPK612Q					APPK612T
100	100	100	108.28	80.13	194.19		100	100	100	100	100	100	100	100	100	100	100	100	100	100	100
100	100	100	160.7	172.66	251.05		73.75	73.89	76.95	57.43	72.81	63.4	68.75	70.21	91.31	71.22	58.7	68.78	85.87	91.5	81.38
100	100	100	160.8	163.72	164.81		69.07	79.03	80.96	56.65	67.03	61.82	70.29	73.33	63.99	81.05	42.85	43.15	58.02	47.72	62.29
100	100	100	148.98	190.33	185.54
100	100	100	88.97	104.08	150.65
100	100	100	155.57	131.35	151.52
figure7e					figure7i				figure7j				figure7k				figure7n
	APPswe	APPK612Q	APPK612T		APPswe	APPK612Q	APPK612T		APPswe	APPK612Q	APPK612T		APPswe	APPK612Q	APPK612T		APPswe	APPK612Q	APPK612T
	100	79.89	31.41		100	121.5	113.58		100	52.31	134.98		100	146.33	115.93		0.640669	0.7268	0.77838
	100	78.45	50		100	81.11	69.18		100	70.98	148.56		100	123.15	68.49		0.663091	0.67254	0.70213
	100	126.85	80.24		100	91.35	114.7		100	94.06	141.63		100	160.2	113.67		0.744397	0.604533	0.748002
	100	54.15	30.32						100	67.23	112.89		100	120.44	81.91		0.742542	0.718969	0.6969
	100	86.64	58.71														0.728095	0.727569	0.816799
figure7f																	0.561396	0.698937	0.798685
	APPswe695	APPK612Q	APPK612T														0.692975	0.714862	0.68069
	100	87.66	43.51														0.688687	0.632572	0.677889
	100	143.39	62.99														0.704508	0.425452	0.768764
	100	116.3	57.48														0.709632	0.661682	0.735336
figure7g																	0.692667	0.672232	0.663394
	APPswe695	APPK612Q	APPK612T														0.710029	0.653433	0.669434
	100	98.62	76.35														0.688855	0.756555	0.802928
	100	83.99	69.66														0.750218	0.71203	0.696913
	100	72.65	134.72														0.667251	0.626425	0.751738
	100	78.74	57.11														0.688844	0.751341	0.742869
	100	100.58	96.64														0.769385	0.697373	0.733492
																	0.673264	0.691906	0.752047
																	0.59925	0.473618	0.73079
																	0.742944	0.665751	0.735206
																	0.751015	0.639695	0.75406
																	0.730585	0.679343	0.719773
																	0.68915	0.666745	0.671269
																	0.70702	0.6336	0.725422
																	0.674916	0.696155	0.747908
																	0.697853	0.715141	0.705689
																	0.711146	0.659503	0.683354
																	0.663423	0.703828	0.683191
																	0.76556	0.670873	0.744955
																	0.708657	0.706665	0.723881
																	0.683651	0.748943	0.650416
																	0.755935	0.576556	0.736763
																	0.712938	0.669587	0.747304
																	0.706179	0.721317	0.619977
																	0.655261	0.705735	0.781668
																	0.767825	0.729335	0.715962
																	0.685192	0.661423	0.715564
																	0.753773	0.701554	0.768022
																	0.72762	0.618084	0.770032
																	0.759767	0.767969
																	0.70984

## Sheet: Figure8
							figure8c							figure8e
							WT	WTO-4CIN	WTLactate	AD	ADO-4CIN	ADLactate		WT	WTO-4CIN	WTLactate	AD	ADO-4CIN	ADLactate		figure8f
							0	0	0	73	93	69		88.21	114.54	111.73	779.58	825.76	583.25		WT	WTO-4CIN	WTLactate	AD	ADO-4CIN	ADLactate		figure8g							figure8h							figure8i
							0	0	0	88	95	80		92.2	121.06	126.93	564.6	759.71	508.65		0	0	0	93.21	86.26	70.61		WT	WTO-4CIN	WTLactate	AD	ADO-4CIN	ADLactate		WT	WTO-4CIN	WTLactate	AD	ADO-4CIN	ADLactate		WT	WTO-4CIN	WTLactate	AD	ADO-4CIN	ADLactate
							0	0	0	80	90	65		109.01	113.73	105.97	637.92	790.41	575.52		0	0	0	91.07	79.8	40.33		0	0	0	108.26	108.88	60.63		132.925	98.185	185.035	3352.16	3363.74	2663.16		137.522	127.314	138.656	2232.48	2385.61	1829.82
							0	0	0	89	62	60		110.58	109.28	109.68	1027.86	904.63	593.79		0	0	0	106.73	94.52	74.45		0	0	0	91.74	62.69	42.79		167.665	387.685	185.035	4232.24	3213.2	3589.55		152.267	154.536	138.656	2430.98	2420.77	2344.77
										88	86	63									0	0	0	108.98	85.04	57.05		0	0	0	100.78	85.22	72.38		289.255	277.675	271.885	3433.22	4174.35	2993.18		139.791	161.341	140.925	2335.7	2487.69	2092.97
										82	88	79																0	0	0	99.22	84.36	65.51		219.775	329.785	179.245	4266.98	5008.1	2570.51		142.059	127.314	148.864	2170.1	2517.18	1909.22
																																						4822.82	3352.16	3456.39					2204.13	2148.55	1965.93
figure8j
WT										WTO-4CIN										WTLactate										AD							ADO-4CIN							ADLactate
98.5717	90.0957	88.4117	93.8856	102.024	87.9963	100.914				97.1522	99.2704	86.1505	94.7366	110.614	94.0977	84.8079				103.019	110.542	108.198	95.7749	98.5737	101.184	98.3422				101.672	98.0214	96.4988	104.64	105.213	96.736		100.593	98.3771	93.1014	102.558	103.35	98.6496		81.0063	83.3854	90.7466	88.7194	94.8571	87.4139
101.575	104.283	88.4049	95.3617	96.9444	90.1725	97.8463				91.5135	100.341	99.7393	90.5005	108.265	101.24	88.349				89.3217	92.906	99.5135	102.091	109.599	89.9926	96.5587				102.465	90.443	96.9021	98.0008	105.181	89.0774		95.9541	103.224	99.3617	105.534	98.2794	90.9915		86.5773	84.1905	101.335	102.657	97.0945	86.1146
89.6873	96.5963	96.4014	88.6066	91.7499	100.785	110.755				99.4865	103.411	97.2388	98.8258	108.434	93.884	91.8788				117.303	98.529	95.2378	98.65	111.439	101.357	94.5266				98.0558	93.89	91.6601	97.4938	100.534	96.6481		87.4112	103.079	98.2478	105.875	96.0838	83.5036		92.937	80.2846	91.6747	97.325	98.1073	87.7627
104.002	77.816	97.0622	101.774	94.4882	95.8842	105.901				95.8725	91.2191	72.9501	93.2807	98.6831	102.118	88.7691				107.835	86.7246	102.519	98.1062	109.85	88.4052	100.045				97.1207	93.0736	92.0405	101.319	102.008	102.912		92.5575	102.681	97.8408	101.277	97.7086	85.154		85.0552	82.9023	95.1576	95.8849	99.4338	88.3963
107.422	91.4853	85.3952	101.834	95.931	116.336	100.859				92.109	105.058	109.073	79.4378	99.1129	89.3346	92.8064				110.514	104.023	107.368	99.2094	91.3418	103.708	99.9552				93.066	87.017	87.2201	115.728	97.1892	91.188		103.003	102.837	94.7752	97.6224	105.399	97.3136		91.1149	86.9157	102.845	95.8261	103.654	92.3297
114.526	101.733	98.487	114.587	94.8657	81.0145	102.966				85.0226	97.9417	94.0035	104.575	97.2907	92.6792	84.8685				104.707	88.3463	99.6661	114.017	100.242	99.5254	100.269				102.716	94.6707	89.77	104.368	102.564	98.2531		96.7423	105.522	98.6191	98.6245	101.844	101.815		86.7948	87.974	89.9313	92.6989	100.946	93.7447
100.947	98.8545	103.341	94.1473	95.2554	106.949	106.435				95.899	99.4992	78.5522	111.179	103.42	94.0268	94.5784				121.865	100.443	99.4295	106.145	100.976	101.005	105.041				88.5734	106.067	87.0047	104.351	103.702	106.189		103.251	107.801	98.5893	96.7661	108.874	96.4512		84.3138	90.7383	94.0513	93.3631	97.8954	96.7223
93.8713	96.6399	81.8373	108.818	92.6681	97.5345	105.514				94.6193	101.479	90.1715	81.5123	96.7766	109.027	94.9858				104.017	89.8509	101.574	105.902	104.229	94.1317	101.065				109.658	101.482	110.859	95.9333	103.604	97.484		119.469	94.7344	102.314	94.6177	100.425	89.531		90.1743	95.5118	95.226	100.27	103.805	98.7513
103.205	82.1088	105.101	102.816	99.069	128.92	103.031				93.0459	99.6352	84.3797	103.374	94.8372	105.824	102.105				98.5757	107.009	98.9449	97.5156	94.5222	105.034	97.9943				103.264	103.032	101.919	100.21	97.987	103.002		118.252	100.252	98.9765	99.9149	95.2506	108.685		90.5883	94.6323	92.8978	96.2199	107.461	99.675
107.416	92.403	102.391	115.481	97.4567	108.923	101.727				109.213	102.851	83.8828	101.862	98.5067	94.7926	96.8113				95.1252	99.3771	87.9267	92.8108	99.7894	95.1654	104.665				94.4319	99.8521	107.313	97.8304	105.638	99.5719		111.396	92.5245	100.44	97.6601	94.9423	109.015		98.8669	91.9173	90.5493	93.9745	83.0371	101.656
98.6295	100.556	112.993	93.8186	97.182	104.488	100.083				94.5545	87.1927	108.644	93.2455	97.3046	104.426	106.403				99.0209	107.859	113.01	105.224	104.446	102.332	91.6084				110.685	102.43	89.2683	95.339	93.2425	106.915		117.939	102.04	96.1253	98.6147	96.7358	88.7254		93.626	92.2075	95.5059	99.0062	102.822	102.028
100.725	105.129	94.1597	98.6915	90.3839	89.0884	110.739				107.986	86.6556	106.506	105.926	99.2489	100.867	100.894				106.552	93.272	122.834	91.8952	103.716	110.376	93.7958				97.7572	100.366	89.2752	95.6195	91.7124	106.067		98.5934	104.267	97.7097	94.3443	96.5817	111.781		95.7428	93.1577	103.006	98.965	92.7752	106.146
102.664	89.7221	88.5922	76.7606	98.0506	109.358	102.636				97.8496	97.6658	111.655	109.007	101.013	95.2454	98.8046				95.2817	102.031	107.097	93.7765	83.6514	102.672	103.531				105.101	98.5382	100.668	100.081	93.7697	107.48		100.895	109.767	98.8117	94.6996	92.0072	98.4902		96.2091	97.296	92.0884	101.181	106.734	104.007
112.204	120.711	102.831	110.727	100.122	111.324	107.381				107.742	85.1143	112.192	104.773	93.4762	111.004	95.716				90.4779	112.069	95.4019	96.0781	117.644	108.521	98.9106				101.44	96.8037	93.855	103.744	103.249	105.431		106.345	100.116	103.031	100.879	91.0032	101.9		96.437	109.351	103.127	98.8534	107.438	102.581
93.0361	86.1438	113.985	111.779	104.95	94.0012	103.596				101.303	96.9806	103.554	111.804	104.752	100.093	102.519				92.5637	102.134	102.728	96.6625	108.584	108.79	95.9487				90.7358	99.7422	100.222	90.9733	101.383	96.0429		84.2968	103.584	102.771	98.3183	93.0446	107.565		93.8473	102.809	89.2619	104.902	99.3333	106.736
97.5079	83.8542	105.08	109.317	101.977	98.2707	109.421				103.18	90.7546	85.4716	99.2544	99.0725	97.8221	105.006				102.703	96.083	90.987	92.5155	113.978	105.594	98.8502				91.4955	106.504	103.86	98.4642	108.022	85.4405		91.302	82.9967	96.0598	94.8503	94.9256	102.712		101.843	111.462	102.825	104.543	108.811	94.5652
108.827	86.9702	93.621	117.67	110.405	90.7388	98.8889				101.956	101.486	87.3755	86.3761	105.643	95.2591	104.676				115.4	87.9432	101.351	104.208	107.584	106.654	104.784				96.5693	108.189	112.703	103.428	95.2392	104.326		92.2779	92.3033	100.088	98.6245	95.9401	102.636		113.943	98.0515	95.6025	101.91	93.2073	92.6358
97.5267	95.039	89.3466	115.809	100.455	88.2693	98.3109				109.533	103.351	90.112	102.515	105.383	97.0224	106.135				107.303	104.594	100.116	98.5469	103.209	97.7293	97.5845				108.183	91.7212	101.365	110.101	97.9776	89.9767		119.421	99.7019	101.476	100.252	97.2941	113.782		111.754	115.404	99.7266	103.156	103.17	96.2987
99.4836	108.144	93.9019	75.7654	105.463	103.107	100.508				100.762	90.7412	96.0735	100.076	107.983	98.0156	100.507				112.94	100.086	111.31	103.828	106.282	95.9878	103.662				109.017	101.347	95.3877	100.195	95.799	115.501		94.254	98.7563	106.96	103.706	106.741	109.347		100.487	99.5775	106.227	103.162	106.534	104.374
94.8921	89.1944	113.019	87.9117	107.852	109.603	100.169				108.547	94.1739	101.452	102.019	101.516	101.353	110.322				86.1803	105.63	88.9627	108.544	101.175	97.6557	89.3487				106.737	100.231	100.467	99.9977	93.3498	112.284		95.4432	109.53	102.957	103.342	109.322	95.9033		102.254	109.468	111.754	103.938	95.6814	102.503
115.516	104.882	99.5427	87.3264	99.2274	109.842	94.3782				103.862	95.1929	116.156	94.6111	100.059	108.119	95.9232				92.2186	109.77	96.2357	95.3999	98.1166	104.71	94.7768				102.287	104.643	118.314	103.505	108.241	105.991		106.714	100.194	109.402	100.283	101.762	95.7789		112.035	106.885	107.757	106.906	105.527	107.488
88.9638	124.871	86.8119	111.356	97.453	100.57	100.278				97.8509	107.215	115.365	95.6598	99.0851	101.573	109.484				92.6091	97.532	85.1621	97.5437	82.1236	88.6643	105.886				103.643	107.428	111.53	94.5494	103.749	92.9857		104.472	111.92	96.8262	102.427	97.7274	90.7732		108.558	105.848	100.586	104.02	99.4695	105.34
90.9757	112.645	105.136	98.6786	106.399	109.617	89.2057				105.119	98.6727	102.689	98.1583	103.029	95.9339	98.8004				105.642	93.4671	99.5612	109.517	82.5663	105.35	105.517				98.0097	108.541	98.2813	88.0954	104.308	106.466		89.8612	101.717	96.719	100.156	103.975	83.8485		100.301	115.189	107.103	100.764	100.316	108.692
95.0172	106.109	107.484	81.2597	109.813	95.692	101.89				103.88	95.2885	108.917	105.579	89.9718	97.5259	104.975				79.8254	100.317	100.746	95.0843	86.089	99.8145	99.4159				91.8781	110.597	107.216	95.3141	110.298	88.7264		101.18	88.3533	98.5595	103.139	101.866	97.1324		99.6804	108.685	105.502	106.101	91.9221	105.404
89.5945	113.692	105.189	100.311	99.7533	92.5268	91.3203				108.696	95.4083	102.688	103.06	105.303	101.307	109.921				79.1611	95.8022	100.288	93.0389	93.6344	95.4109	99.4672				101.772	101.411	105.865	106.456	104.453	108.306		88.8365	99.5072	101.48	105.878	97.9627	110.165		115.414	112.797	91.8247	98.4536	109.356	105.408
105.007	108.022	103.137	99.1698	103.514	92.1008	92.727				99.6427	86.0431	143.639	95.9874	89.9945	105.657	106.256				97.3535	121.098	89.4816	108.131	95.1109	94.3908	114.32				102.916	102.219	100.971	98.5286	101.332	88.5092		80.9271	96.8996	102	100.01	103.343	117.037		119.375	110.767	95.828	101.152	100.698	104.27
96.4831	88.3625	110.642	95.2701	100.192	97.0754	89.4456				101.874	100.214	108.847	103.5	89.4186	97.6888	110.343				104.977	93.7788	104.318	87.306	97.2384	102.081	101.226				91.6049	94.9538	109.489	99.8107	96.9607	104.563		97.3485	103.45	102.26	101.353	110.878	91.642		113.355	109.53	110.938	103.809	90.5488	105.57
100.802	112.868	108.323	103.359	103.926	104.684	89.7861				98.5298	97.5527	113.832	104.928	93.6501	110.03	101.709				88.4264	101.067	99.9027	107.319	100.694	102.79	106.26				102.17	99.1319	90.8354	104.226	107.467	94.2285		87.6823	94.2345	102.8	96.6121	104.216	105.566		107.595	111.047	117.109	100.987	99.5796	106.502
93.1881	109.551	104.924	98.6258	112.224	95.6354	90.6076				89.6251	103.881	88.9536	108.276	102.721	109.997	104.232				95.4742	96.8101	86.5377	106.599	99.0523	93.1348	102.939				100.279	97.7191	109.759	100.941	102.27	98.9573		106.894	89.5573	102.155	101.353	104.039	103.756		120.554	104.997	111.663	98.1891	101.068	105.022
97.7937	121.47	114.489	95.1111	91.8935	89.538	93.1052				103.596	102.436	99.7641	116.014	95.3988	94.032	107.424				103.646	100.959	103.558	98.5483	94.4373	97.9364	100.152				96.7128	99.9363	99.4758	90.7482	99.9998	100.731		106.675	100.062	99.5414	100.722	98.5826	110.353		109.533	107.012	108.15	103.062	98.7169	101.862
298.31	386.797	364.637	357.937	235.19	476.007	258.673				242.832	262.969	329.262	436.767	292.97	269.404	325.729				288.204	243.585	460.006	370.69	273.884	345.764	287.406				230.814	183.313	205.388	354.312	355.434	125.543		393.004	269.672	303.505	242.786	159.811	325.276		322.237	179.858	210.582	250.891	350.678	227.896
225.416	341.544	264.364	271.007	248.539	449.855	245.656				208.639	222.522	357.61	388.985	251.518	236.674	250.392				229.858	266.441	385.721	306.813	222.919	292.321	225.846				177.451	125.507	149.039	188.218	289.305	113.405		336.383	335.154	183.094	195.744	125.614	260.961		201.829	137.326	191	202.421	281.506	183.869
187.285	283.948	227.052	228.054	211.929	319.392	197.631				182.915	234.938	360.145	281.325	182.262	221.244	186.958				196.783	197.874	350.39	243.809	185.706	245.35	211.317				153.914	112.004	121.267	145.303	213.198	99.3558		281.797	258.055	134.594	151.678	99.7584	221.834		165.038	120.242	150.099	185.76	272.575	168.735
167.201	288.094	214.466	191.494	185.309	229.143	184.167				169.345	217.237	312.112	239.713	174.998	210.109	165.519				171.338	155.153	324.522	223.386	152.339	215.367	201.83				124.645	99.7092	109.924	120.114	184.834	100.821		232.796	190.782	112.307	128.244	97.0025	159.546		154.676	124.751	136.258	170.117	249.114	154.525
162.78	253.37	199.032	186.675	177.354	186.121	165.428				163.358	215.346	320.255	233.929	156.85	217.133	154.735				160.378	158.952	311.098	207.599	150.848	207.748	181.183				131.257	98.4887	105.645	125.35	151.105	111.522		200.834	156.597	98.4166	118.77	98.5481	157.264		149.504	115.598	134.734	169.809	235.23	154.246
173.671	267.748	211.085	170.408	162.843	177.683	167.874				152.527	192.804	314.647	226.227	147.65	227.875	167.04				170.142	145.243	311.467	216.281	155.74	198.5	189.614				128.56	109.904	103.393	104.131	143.929	91.9148		157.619	137.811	98.2379	110.231	102.441	127.887		132.284	125.674	132.469	169.997	205.371	154.417
154.1	264.119	210.238	183.174	187.3	165.572	169.279				142.161	198.23	306.2	228.041	138.369	209.611	156.74				170.475	143.441	297.251	210.988	151.712	197.56	192.62				131.375	100.251	116.468	107.703	143.085	106.048		202.8	136.018	102.348	107.956	98.5543	129.73		137.283	122.004	131.681	171.954	208.618	156.195
161.224	257.961	201.964	183.615	170.136	174.348	146.788				142.795	187.972	260.908	220.002	133.048	224.46	146.276				141.808	122	303.324	190.508	157.161	190.252	191.206				118.542	92.6641	111.345	115.299	139.255	120.568		188.787	125.698	105.332	106.101	95.336	140.937		142.86	120.606	133.342	162.753	220.314	147.837
141.802	264.451	193.077	180.98	165.016	168.376	160.837				148.042	176.732	260.728	210.498	140.219	217.805	147.883				145.374	161.159	283.21	181.128	148.331	191.011	186.964				124.737	94.011	104.797	105.839	145.838	115.886		188.555	112.948	108.699	114.354	98.0315	139.108		141.583	125.641	137.59	163.558	167.97	148.568
145.454	245.501	212.606	190.65	150.362	182.192	156.658				132.825	174.875	257.687	227.756	132.342	211.78	160.759				136.526	121.791	275.569	201.188	142.26	187.681	176.724				113.763	99.1292	115.611	106.069	153.087	108.118		174.453	117.879	100.845	107.052	101.769	140.623		138.501	118.241	128.292	168.927	153.22	153.445
152.916	240.7	197.027	179.333	167.548	191.032	161.909				149.846	160.135	274.068	224.082	139.082	218.402	150.837				144.076	121.805	298.991	192.344	146.345	176.115	178.53				113.76	97.1446	119.066	98.0382	140.631	107.723		129.438	111.499	111.322	105.289	108.468	122.604		135.762	121.839	131.547	165.322	160.595	150.17
148.45	244.285	223.193	194.203	166.438	179.577	164.637				141.284	181.103	272.576	237.72	121.826	212.704	155.532				157.043	159.022	271.835	183.911	146.759	172.87	176.051				119.61	103.431	104.891	105.577	141.112	112.229		146.285	118.608	117.596	109.304	110.93	119.829		136.079	119.221	134.754	160.466	155.036	145.76
148.131	244.839	195.698	190.138	157.498	183.601	157.725				142.669	184.025	276.084	225.662	119.953	210.274	139.387				153.26	106.004	267.241	183.6	160.378	173.532	182.662				109.594	104.404	109.084	104.37	142.241	95.8256		175.125	116.75	115.623	109.078	108.895	127.839		131.801	119.137	132.879	163.116	173.144	148.166
143.198	250.076	200.33	191.89	159.216	166.489	157.704				137.238	178.021	277.907	213.831	123.112	203.68	147.527				169.592	112.227	240.543	184.656	154.428	173.464	185.713				106.501	93.934	106.055	95.1562	137.776	99.2364		171.835	105.088	111.306	112.441	110.407	119.052		127.023	117.629	130.879	166.008	162.054	150.793
147.213	234.746	214.929	179.915	171.62	170.876	155.337				147.94	173.062	254.642	221.479	117.506	205.822	162.565				149.025	139.983	262.33	179.392	151.076	167.617	175.804				114.985	100.935	110.992	104.025	135.448	104.19		172.914	114.819	112.847	108.015	111.134	143.251		143.382	117.056	131.194	157.502	156.274	143.067
140.811	244.356	207.577	180.373	184.143	178.705	155.976				152.839	176.465	261.83	201.834	128.75	205.924	145.653				136.847	127.976	244.951	177.017	152.007	157.388	184.155				117.719	100.746	110.513	100.399	142.339	96.2104		182.949	113.677	104.853	106.258	103.043	122.905		156.322	124.575	129.409	162.3	153.357	147.426
161.801	217.719	216.137	203.724	177.103	194.286	141.238				142.464	170.097	234.95	225.202	119.697	213.984	143.024				147.609	137.167	251.092	187.689	141.408	165.662	177.761				107.754	91.4326	107.677	100.355	131.347	97.7501		157.126	106.577	111.682	112.332	104.293	133.452		141.643	119.943	126.104	163.978	150.44	148.949
151.2	231.773	193.15	197.45	181.013	177.635	155.339				141.656	174.776	247.318	227.854	120.828	209.949	148.913				124.997	131.428	237.928	183.895	145.459	164.497	176.79				112.456	95.0308	101.088	110.52	143.038	96.8735		174.147	115.396	108.755	112.287	110.622	135.344		122.423	119.48	135.332	160.986	150.798	146.231
141.36	230.005	198.665	197.431	162.049	177.605	137.473				133.638	164.479	260.763	219.429	124.493	206.61	154.72				159.74	126.951	246.857	177.856	168.184	171.294	179.31				128.604	103.956	101.344	113.053	137.664	99.3829		164.291	116.959	108.247	113.897	107.109	124.211		151.284	123.96	133.312	161.385	156.99	146.595
146.598	227.279	211.86	181.507	167.926	178.262	134.651				148.839	174.937	268.945	220.781	122.845	215.384	151.008				152.548	119.37	238.025	174.526	155.661	153.431	180.293				108.18	92.3562	108.286	99.5281	121.028	98.9981		157.993	120.201	100.38	111.868	97.5316	113.219		158.311	132.052	127.997	158.072	149.683	143.585
161.656	226.054	199.753	191.445	179.935	170.849	151.548				147.695	170.071	244.964	219.35	128.441	204.029	159.047				135.706	145.034	251.55	191.528	144.894	164.391	176.734				112.564	101.009	105.936	84.5359	135.565	100.66		171.652	118.232	104.045	113.709	104.004	124.215		143.154	126.059	125.081	156.507	161.778	142.163
153.452	218.088	216.841	196.143	169.357	170.554	138.306				137.883	173.068	228.518	229.478	120.165	205.428	157.643				150.001	135.186	225.919	182.539	143.901	157.658	174.009				118.923	102.549	109.148	105.163	125.25	109.662		165.781	121.647	103.95	106.998	103.206	126.488		139.47	118.946	136.664	154.435	163.306	140.281
154.967	200.05	205.922	171.123	180.92	192.413	138.605				160.857	162.206	243.687	230.931	129.302	199.346	152.645				142.132	152.498	238	172.515	139.249	153.966	175.708				105.619	103.115	109.526	92.4964	128.828	99.6657		167.206	114.861	108.445	106.844	102.643	112.686		142.466	125.163	126.973	162.879	168.713	147.951
156.058	234.986	195.114	177.013	175.217	179.866	140.323				148.182	168.992	233.662	231.398	128.787	203.812	157.017				150.048	143.037	242.257	185.768	149.223	171.021	182.29				118.899	105.792	116.078	94.8964	136.591	98.8902		152.302	101.791	104.012	105.001	100.396	121.644		146.866	120.642	137.026	158.325	168.892	143.814
157.827	228.701	203.505	179.987	162.044	185.672	135.258				139.251	174.659	210.256	216.666	118.74	202.282	154.721				118.507	124.541	245.147	176.806	171.178	155.264	185.261				103.096	94.2886	103.07	87.1977	130.998	104.767		157.195	123.052	97.0406	107.07	89.8179	127.466		141.151	128.687	133.969	163.592	156.591	148.599
145.616	218.258	199.752	187.771	160.085	174.296	134.819				140.007	167.847	223.529	224.042	115.55	192.249	151.554				135.679	118.877	215.008	180.545	162.945	156.715	176.709				117.24	97.9252	108.341	87.3577	130.079	95.5317		159.251	124.2	98.6787	109.198	97.6128	125.656		129.595	129.275	125.708	161.971	156.398	147.127
148.451	225.029	227.227	179.372	165.423	193.904	145.408				150.842	177.989	205.671	214.966	121.274	213.457	147.231				151.423	138.838	231.685	166.392	158.145	166.204	181.876				117.199	108.744	112.779	81.4565	131.18	90.579		163.607	125.719	101.099	110.424	100.652	132.753		131.295	123.509	130.057	160.817	152.986	146.078
140.863	222.776	176.273	182.346	182.269	171.804	121.63				162.632	155.193	213.741	224.099	125.611	208.348	169.007				171.36	141.351	204.138	171.79	163.415	159.282	176.23				107.101	107.505	108.449	88.5858	132.005	97.8105		145.959	109.871	101.518	108.212	96.8275	129.45		120.766	126.856	135.429	159.307	149.835	144.706
156.767	213.451	201.837	181.684	166.541	164.699	150.504				144.668	166.892	217.736	222.514	127.794	211.119	153.258				154.687	135.799	220.64	177.895	162.184	159.545	182.945				115.871	100.858	111.73	93.3567	138.947	104.324		157.928	112.541	104.81	108.022	93.6487	116.965		122.413	128.158	127.336	160.776	153.564	146.041
148.634	222.211	202.357	178.87	176.995	169.923	149.162				151.443	172.018	217.85	214.267	124.844	203.868	160.979				137.505	133.489	221.403	186.348	150.291	170.317	186.773				102.842	98.5162	111.963	88.4944	125.773	85.1288		165.749	116.377	109.432	104.677	94.8965	134.803		133.394	131.763	125.692	156.518	147.495	142.173
132.826	219.511	206.546	186.741	166.287	179.7	146.421				143.784	165.062	242.25	210.933	113.25	198.291	158.794				127.702	114.938	216.353	183.061	141.736	168.565	175.627				111.348	104.022	107.395	87.1416	126.253	89.4392		150.518	108.681	106.627	106.458	95.5464	125.754		133.058	123.566	125.974	160.925	158.944	146.176
142.723	209.968	202.373	191.752	172.784	182.289	137.909				144.563	164.946	213.834	219.711	124.704	194.903	148.972				147.573	143.023	232.591	182.245	147.249	162.274	176.189				107.649	111.76	110.488	93.2653	122.684	92.8915		168.362	97.6013	97.946	109.897	98.771	113.167		129.981	127.203	127.987	157.061	154.898	142.666
138.046	207.855	195.259	179.919	166.755	194.127	130.352				141.338	193.84	213.543	204.184	128.518	195.72	154.931				146.309	134.531	233.163	177.312	159.231	171.621	187.23				109.698	110.652	114.582	88.3572	123.473	90.3377		157.476	109.776	98.9407	108.29	94.5444	131.768		127.621	132.384	125.765	151.931	156.316	138.007
147.214	196.648	192.412	170.221	165.765	170.109	140.482				144.997	161.349	211.244	211.937	107.726	195.094	159.318				160.246	142.268	212.775	175.946	152.239	159.332	187.745				110.207	102.7	106.676	81.0991	112.757	104.456		172.543	104.952	95.2279	113.245	94.8506	123.204		140.378	128.087	134.348	157.151	155.517	142.748
143.023	234.631	179.331	169.482	179.15	174.603	133.902				143.351	157.611	226.784	209.086	121.715	193.224	165.234				145.569	123.805	217.503	175.895	144.102	164.227	192.377				94.9151	113.673	100.174	79.5406	133.186	107.672		132.577	108.979	88.2827	105.932	95.3818	123.964		139.789	120.597	138.385	155.26	176.048	141.031
142.901	195.871	197.98	185.977	148.955	173.871	141.79				150.514	156.891	192.931	203.296	115.679	189.022	159.422				178.982	134.437	213.777	162.401	151.629	171.902	177.54				111.709	100.113	120.853	93.3193	123.319	109.509		144.783	104.568	92.9942	110.29	96.0484	122.947		140.694	134.797	132.671	154.908	156.426	140.71
144.072	209.089	200.493	185.926	161.879	176.092	143.961				145.72	177.049	209.72	222.921	116.357	208.245	163.436				169.064	129.355	231.015	154.635	158.468	176.739	179.522				83.309	105.374	105.606	87.2871	136.866	96.0058		144.245	113.886	97.1061	115.153	101.337	118.238		135.623	122.147	134.063	159.279	164.09	144.681
158.921	224.547	190.444	187.878	167.001	174.073	142.472				144.621	171.27	221.815	202.87	120.411	191.672	162.607				168.157	148.859	236.893	164.743	152.87	172.127	181.883				116.868	96.1688	112.055	86.2003	128.88	97.0051		152.536	121.001	93.7844	112.977	102.706	132.871		135.899	124.279	130.007	156.624	153.453	142.27
139.527	211.94	201.057	175.833	159.658	173.381	135.206				148.116	155.718	215.641	216.735	117.059	192.646	156.281				141.901	130.219	225.042	169.203	155.936	167.5	181.846				94.2546	103.868	115.521	101.049	130.345	99.7872		166.522	120.469	94.2371	111.909	103.191	123.244		139.449	125.244	138.412	162.173	157.513	147.31
141.528	199.079	186.01	179.787	177.541	184.069	142.431				147.219	165.271	206.436	213.984	118.189	190.542	151.112				139.745	134.71	205.804	157.213	142.286	162.001	186.272				108.371	101.422	107.061	74.3375	123.949	96.4832		143.581	124.043	96.4728	103.727	103.412	129.284		129.308	127.158	128.51	160.465	154.623	145.758
146.111	194.464	194.247	180.927	164.647	163.232	144.331				153.95	164.723	193.435	219.034	129.161	186.534	162.921				169.067	127.831	218.034	172.334	154.23	164.857	185.367				101.751	109.882	119.375	86.8715	133.629	121.614		135.262	114.593	88.8445	108.028	102.508	133.094		136.761	116.733	128.386	161.756	152.05	146.931
153.418	212.431	204.223	180.258	152.251	189.521	141.778				160.272	158.875	175.358	218.373	122.215	193.005	153.908				175.732	120.078	213.361	170.153	155.498	185.079	186.617				111.902	105.883	115.595	95.1977	125.651	106.789		156.642	110.951	98.911	104.505	103.522	121.63		126.632	124.602	130.882	153.857	151.61	139.756
150.12	215.416	192.93	177.213	173.349	160.872	143.876				144.719	149.386	193.038	213.096	115.986	199.094	151.102				153.482	128.475	215.832	163.101	150.205	167.501	187.415				95.9936	110.597	122.818	85.5188	134.963	110.868		142.327	123.831	93.6832	106.877	96.8858	137.571		144.764	120.155	131.309	154.851	155.985	140.659
142.202	212.938	180.521	171.806	174.165	166.529	142.158				152.05	158.631	215.214	219.899	122.78	195.551	155.105				132.918	129.547	216.475	165.179	152.622	169.55	184.106				91.2835	108.049	109.572	87.6528	125.334	99.7617		128.409	109.004	96.6217	108.256	92.728	139.075		143.544	126.31	131.144	156.154	166.333	141.842
137.804	198.692	192.621	187.512	176.845	161.742	140.66				145.271	154.717	224.32	226.949	129.96	181.865	164.692				162.421	150.12	199.548	171.515	147.29	166.335	179.547				84.8404	114.192	107.244	77.6414	130.107	97.8646		121.151	116.045	98.1505	106.876	97.3482	128.361		139.503	131.577	127.913	162.083	203.472	147.228
155.16	206.306	202.434	170.573	156.119	177.568	144.486				150.228	164.058	226.933	207.698	118.001	197.99	157.55				134.271	136.913	207.842	174.286	149.152	183.01	184.859				98.7354	112.752	112.27	81.8845	128.614	107.555		112.691	104.71	99.5562	107.699	93.3279	115.891		140.762	128.669	131.054	155.913	142.721	141.623
155.261	197.631	195.793	169.08	172.288	164.387	154.117				139.206	176.336	229.155	210.631	130.397	185.779	155.293				153.656	132.583	221.745	172.365	145.758	171.021	188.914				105.719	103.428	111.929	94.3915	120.543	108.137		125.382	105.663	96.7766	104.264	97.744	112.846		136.454	126.788	128.775	155.443	170.282	141.196
139.233	192.227	202.911	184.757	162.299	163.785	146.121				143.961	166.463	196.602	213.965	130.617	192.551	151.057				166.235	140.368	202.322	168.821	147.709	163.301	176.563				87.2336	108.148	117.618	88.6606	130.554	91.8559		138.404	117.562	94.2292	97.1443	102.802	134.838		130.703	132.163	134.124	160.094	160.65	145.422
138.301	215.201	192.079	169.991	165.106	159.381	153.365				141.252	163.101	227.013	219.268	122.836	175.479	153.946				166.031	136.389	225.809	158.838	151.425	175.411	183.516				87.914	107.161	130.521	91.0731	130.377	107.412		131.846	107.14	102.002	100.845	99.0897	115.915		126.558	129.293	138.761	153.372	169.195	139.315
142.91	200.666	195.369	171.001	174.06	156.863	148.707				152.442	153.609	212.616	209.5	127.263	182.637	149.81				144.18	120.958	209.835	167.467	152.466	169.141	174.879				98.0454	110.006	109.118	81.124	115.985	90.6702		137.198	118.085	96.9235	103.203	99.2189	116.245		131.805	129.759	137.543	162.976	147.977	148.04
134.764	190.378	203.724	172.013	162.492	165.16	149.992				139.875	163.498	218.439	231.364	115.21	186.234	148.886				140.315	117.365	217.29	160.477	154.792	170.892	185.482				89.1314	113.673	116.44	81.897	119.433	105.437		126.098	111.742	100.47	101.364	105.039	128.446		137.301	128.732	129.658	156.495	172.167	142.152
144.211	196.675	194.198	177.406	160.922	154.62	143.307				138.75	148.642	174.702	221.029	127.553	178.998	167.011				191.025	137.303	187.425	160.815	139.673	177.353	176.684				93.2414	112.81	109.191	83.6383	124.989	102.019		109.064	119.97	96.171	100.427	108.961	118.803		136.754	122.234	135.63	154.269	154.898	140.13
145.177	210.611	196.389	178.669	162.682	160.033	150.852				155.81	151.253	230.154	219.752	124.8	190.968	156.066				142.008	126.725	218.764	181.181	147.453	175.474	173.488				97.7878	109.121	112.499	91.1666	119.519	98.3932		120.427	105.328	99.1313	100.025	108.141	116.839		139.267	122.201	139.6	158.903	180.822	144.339
142.614	193.633	208.306	174.538	179.624	155.187	148.448				140.093	166.109	190.541	201.859	122.529	183.094	156.279				136.141	143.984	201.322	163.762	147.464	178.593	174.254				100.896	110.638	129.178	89.1842	122.89	110.469		116.82	108.032	98.357	102.908	100.735	133.419		133.614	128.953	132.02	151.61	188.886	137.715
136.657	196.497	198.938	176.707	156.587	149.704	161.244				151.057	180.501	201.136	220.048	130.395	182.532	158.638				198.46	140.565	206.43	180.134	143.944	164.753	172.894				89.479	116.048	114.571	97.5437	121.147	109.74		118.314	119.293	99.2882	105.143	110.592	127.375		131.1	131.739	133.479	155.705	149.105	141.435
141.072	197.132	192.59	169.798	167.812	165.993	153.375				149.466	170.499	160.569	211.975	121.353	200.022	157.194				165.479	139.777	193.668	181.861	148.113	164.294	171.469				106.425	112.689	116.023	98.2377	116.543	99.5545		132.461	108.543	103.98	104.483	108.626	115.672		132.855	135.306	136.63	156.626	150.44	142.271
145.039	209.888	195.929	170.333	165.09	167.933	141.981				151.86	159.037	196.747	202.949	122.318	191.153	167.83				169.589	148.771	203.121	174.943	150.588	170.482	174.901				95.8159	113.032	129.396	97.9302	120.676	117.757		139.75	113.061	98.9249	99.8526	112.89	123.707		130.248	130.046	133.212	151.122	166.966	137.272
153.466	212.63	168.028	181.81	168.111	164.149	154.476				162.143	167.962	183.51	199.189	124.066	192.202	153.331				150.282	138.115	225.782	175.907	136.585	179.553	176.713				95.7138	111.749	125.98	86.9276	113.358	114.584		115.002	119.204	99.5423	107.735	109.734	117.138		141.415	131.586	139.795	157.21	154.719	142.802
146.859	191.041	202.725	178.194	163.948	162.047	152.058				157.112	161.853	196.121	193.625	121.38	180.861	161.912				184.347	132.984	213.474	177.148	152.87	174.208	175.127				94.7308	117.958	115.899	97.3899	115.922	120.748		120.231	120.124	99.0916	102.662	104.783	117.948		142.623	127.555	135.175	151.669	178.401	137.768
159.808	200.893	205.368	173.31	157.77	163.874	156.897				153.208	167.962	193.001	206.142	133.851	174.762	161.227				186.838	139.643	220.596	169.312	152.892	181.026	175.934				103.699	120.864	116.344	90.005	118.388	111.983		119.367	107.128	100.11	104.731	101.891	121.179		140.176	134.761	141.406	152	158.737	138.069
figure8k							figure8l
WT	WTO-4CIN	WTLactate	AD	ADO-4CIN	ADLactate		WT												WTO-4CIN										WTLactate																AD
147.15	154.141	175.832	97.6441	124.188	136.403		112.65	180	180	180	180	45.8	180	119.95	98.25	180	180		180	180	164.2	113.25	152.35	180	170.7	103.85	180		126.6	180	180	180	171.05	177.15	163.75	180	180	138.3	180	180	180	106.3	180		180	180	127.95	180	180
201.347	167.969	139.976	115.39	114.559	131.832		72.85	76.55	176.25	180	180	180	117.5	38.3	14.9	94.95	70.25		33.75	22	94.75	122.75	88.1	29.4	95.25	120.85	114.75		180	132.85	127.95	180	99.1	28.15	171.45	71.65	168	67.1	132.25	180	115.05	58.65	139.85		180	180	42.05	138.45	180
193.929	188.514	210.512	119.702	100.156	136.616		71.75	147.6	103.9	170.7	101.3	108.55	115.2	39.8	104.1	47.95	37.6		44.5	34.25	147.1	88.5	86.05	104.25	180	104.5	55.3		17.7	180	180	97.05	60.35	61	79.6	122.15	25.9	96.15	41.85	180	74.8	29.4	111.9		180	180	13	180	180
175.025	205.655	176.551	94.6724	104.101	154.055		24.7	180	130.15	30.55	25.4	130.7	87.1	21.65	29.75	29.85	14.25		46.15	2.25	47.2	100.75	8.4	38.1	180	180	35.2		93.85	12.7	154.45	92.3	34.45	99.05	29.7	23.8	25	17.05	180	180	31	9.2	33.55		180	180	23.45	156.3	180
163.22	125.561	147.499	117.093	108.086	159.728		28.25	111.9	96	23.1	29.95	50.7	94.65	39.45	46.15	12.45	37.6		10.8	23.4	131.35	89.85	24.6	30.5	180	27.7	8.65		1	58.35	175.8	68.55	37.7	14.65	22.9	77.15	25	5.5	51.65	152.4	24.55	39.4	53.4		100.65	180	39.95	100.45	180
162.283	186.922	172.386	112.394	120.503	139.936
153.338	160.022	174.506			124.711
					143.981
figure8m							figure8n
WT	WTO-4CIN	WTLactate	AD	ADO-4CIN	ADLactate		WT	WTO-4CIN	WTLactate	AD	ADO-4CIN	ADLactate
15	2	5	0	0	5		30.4	21	53.6	180	180	26.6
11	5	5	0	0	12		85.8	104.7	3.2	180	180	20.5
6	2	1	4	0	8		6.7	102.3	111.4	12.8	180	32.1
5	10	8	4	1	11		58.7	19.8	5.7	24.4	100.6	56.7
3	7	1	0	2	0		4	3.2	113.9	180	164.6	180
1	11	12	1	2	4		99.8	17	6.2	168.9	51.9	25.5
2	6	25	1	0	4		81.1	36.6	2.4	12.4	180	82.3
9	4	1	0	3	3		7.5	20.8	75.9	180	111.8	1.8
11	7	4	0	5	3		9.6	4.6	13.6	180	23.2	6.3
16		15	3	0	3		13.7		3.5	52.4	180	21.7
12		7	0	0	3		4.4		7.7	180	180	32.1
		2		0					94.6		180
		3		3					8.1		126.3
		12		0					15.9		180
		11							13.5
figure8o
WT												WTO-4CIN										WTLactate																AD
90.78	91.38	39.95	108.53	66.83	9.48	61.57	33.65	48.73	102.67	53.22		53.9	48.28	84.63	71.6	37.68	97.25	97.95	73.08	70.73		118.5	75.5	10.88	78.3	90.38	70.13	64.7	53.5	97	23.5	66.72	61.92	44.58	41.52	49.13		120	75.65	66.45	73.15	76.57	81.85	120	99.85	120	120	120	120
65.03	96.17	8.63	102.83	25.77	53.27	52.13	78.1	48.28	82.35	28.55		68.33	39.02	18.63	42.07	43.05	60.15	41.13	65.38	38.92		26.48	70.67	39.27	41.95	41.13	35.8	53.67	19.38	64.95	57.93	14.63	19.52	25.55	44.42	90.55		50.58	61.93	60	76.7	85.15	86.93	94.05	39.02	76.3	105.1	120	87.47
41.68	19.23	45.67	53.23	15.32	12.92	55.05	33.75	68.78	73.6	51.3		33.7	11.3	56.35	17.18	36.88	100.25	23.82	52.9	39.25		76.1	39.2	31.57	37.43	20.52	19.18	15.47	24.02	48.55	14.77	60.25	8.1	33.08	21.87	69.92		93.9	101.9	73	41.27	42.35	96.03	51.65	38.35	70.35	96.3	120	86.35
53.2	19.55	27.07	13.13	12.6	12.32	43.82	35.4	40.77	36.2	23.17		13.95	20.85	26.35	34.85	17.77	64.9	21.63	21.55	16.2		23.3	30.63	26.58	27.23	18.63	21.5	23.42	27.07	58.55	13.95	40.93	16.98	23.75	14.57	31.18		82.33	97.67	36.45	54.38	17.95	120	17.4	66.2	104.92	88.33	120	19.93
36.05	14.05	15.72	12.85	8.28	15.47	19.35	29.82	22.45	15.63	22.85		16.4	13.7	25.85	18.68	13.37	19.2	24.3	15.03	19.9		24.15	19.82	12.58	24.48	9.05	22.72	18.27	18.65	10.78	13.35	18.35	22.73	22.32	11.57	17.7		55.6	120	17.75	20.1	15.17	120	26.88	44.85	92.28	59.28	120	35.8
figure8p							figure8q
WT	WTO-4CIN	WTLactate	AD	ADO-4CIN	ADLactate		WT	WTO-4CIN	WTLactate	AD	ADO-4CIN	ADLactate
3	2	4	0	0	1		65.4	31.6	30.7	16.3	15.7	18.1
6	8	2	1	4	3		49.7	82.1	43.7	14.2	48	42.6
4	3	6	4	0	2		42.4	41.8	48.2	25.6	18.2	42.7
3	4	2	1	0	1		34	30	40.2	18.1	26.4	52.2
3	1	7	1	2	7		30.8	30.3	50.1	34.6	18	47.2
2	1	2	0	0	6		20.4	28.2	36.6	28.4	24	64.8
3	1	2	1	0	2		22.2	34.4	43	37.8	42.9	35.2
2	1	2	2	0	2		39.7	18.2	39	30.9	14.3	33.9
1	3	4	1	3	4		38.8	33.6	34.4	34.3	34.5	31.4
3		4	1	1	2		28		29.2	33.9	8.6	20
3		1	0	1	5		35		42.3	21	32.1	40.5
		5	2	0	2				40.3	18.7	26.2	25.1
		3		2	1				34.9		36.5	57.9
		2		0	2				48.8		24.6	35.3
		3		0					25.7		26.6
				1							30
[truncated: 31 more columns]

## Sheet: Figure S1
Figure S1A	Ctrl						AD
hippo	91.42	111.32	97.32	84.91	111.63	103.4	100.79	100.54	80.24	85.3	89.82	101.23
cortex	84.48	92.56	83.43	87.02	142.89	109.62	71.57	89.88	95.73	81.56	132.04	147.13
Figure S1B	WT				APP/PS
hippo	115.16	106.18	88.9	89.76	95.4	99.81	89.85	89.26
cortex	106.82	101.42	91.47	100.29	98.08	118.14	93.39	85.82

## Sheet: Figure S2
Figure S2D
	APPKO	APPswe695	APPK612Q	APPK612T
	100	205.17	107.65	80.98
	100	291.4	139.01	152.67
	100	648.33	212.54	192.4
	100	368.9	155.1	133.15
Figure S2e
	APPKO	APPswe695	APPK612Q	APPK612T
	100	354.21	264.23	202.63
	100	529.38	323.85	161.72
	100	447.26	294.16	173.14
	100	549.27	284.95	181.78
	100	800.8	463.76	382.64
	100	620.17	571.18	351.27

[truncated: 7 more sheets: Figure S3, Figure S4, Figure S5, Figure S8, Figure S9, Figure S10, Figure S11]
